# Supplementary material for: Leafcutter Bee Nests and Pupae from the Rancho La Brea Tar Pits of Southern California: Implications for Understanding the Paleoenvironment of the Late Pleistocene
Source: PLoS One. 2014 Apr 9;9(4):e94724. doi: 10.1371/journal.pone.0094724 (PMC3981822; doi:10.1371/journal.pone.0094724)
Supplement: Dataset S1 — Natural history records of M. gentilis and M. onobrychidis utilized to construct environmental space use and habitat suitability models (HSM). All specimens of each species present in the U.S. National Pollinating Insect Collection Database are presented in the table. Megachile brevis onobrychidis has been synonymized as M. onobrychidis. The former name is retained in the data table. Duplicate specimen records for each species per unique locality were removed for the final analyses. (XLSX) [file pone.0094724.s004.xlsx]

## Sheet: total
Supporting Information Dataset 1. Natural history records of M. gentilis and M. onobrychidis utilized to construct environmental space use and habitat suitability models (HSM).
Barcode	Genus	species	subspecies	Locality Description	Latitude	Longitude	Country	State	County	Elevation (m)	Day0	Mon0	Year0
72146	Megachile	brevis	onobrychidis	Holbrook	42.1619	-112.654	USA	Idaho	Oneida	1456	19	Aug	1969
72147	Megachile	brevis	onobrychidis	Holbrook, 5 mi NW	42.2183	-112.712	USA	Idaho	Oneida	1491	26	Aug	1969
72173	Megachile	brevis	onobrychidis	Snowville	41.9636	-112.709	USA	Utah	Box Elder	1386	5	Sep	1969
73157	Megachile	brevis	onobrychidis	Curlew Valley Reservoir	42.0749	-112.542	USA	Idaho	Oneida	1633	6	Jul	1972
73158	Megachile	brevis	onobrychidis	Stone	42.0163	-112.695	USA	Idaho	Oneida	1390	6	Jul	1972
73159	Megachile	brevis	onobrychidis	Stone	42.0163	-112.695	USA	Idaho	Oneida	1390	14	Sep	1972
73160	Megachile	brevis	onobrychidis	Curlew Valley Reservoir	42.0749	-112.542	USA	Idaho	Oneida	1633	6	Jul	1972
73161	Megachile	brevis	onobrychidis	Snowville	41.9636	-112.709	USA	Utah	Box Elder	1386	28	Jun	1972
73162	Megachile	brevis	onobrychidis	Holbrook, 5 mi NW	42.2183	-112.712	USA	Idaho	Oneida	1491	13	Aug	1972
81777	Megachile	brevis	onobrychidis	Adrian	43.74	-117.07	USA	Oregon	Malheur	672	9	Sep	1959
81778	Megachile	brevis	onobrychidis	Adrian	43.74	-117.07	USA	Oregon	Malheur	672	9	Sep	1959
81779	Megachile	brevis	onobrychidis	Adrian	43.74	-117.07	USA	Oregon	Malheur	672	9	Sep	1959
81780	Megachile	brevis	onobrychidis	Adrian	43.74	-117.07	USA	Oregon	Malheur	672	9	Sep	1959
81781	Megachile	brevis	onobrychidis	Adrian	43.74	-117.07	USA	Oregon	Malheur	672	7	Sep	1959
81782	Megachile	brevis	onobrychidis	Adrian	43.74	-117.07	USA	Oregon	Malheur	672	7	Sep	1959
81783	Megachile	brevis	onobrychidis	Adrian	43.74	-117.07	USA	Oregon	Malheur	672	8	Sep	1959
81784	Megachile	brevis	onobrychidis	Huntington, Oregon	44.3513	-117.267	USA	Oregon	Baker	644	15	Jul	1959
81785	Megachile	brevis	onobrychidis	Huntington, Oregon	44.3513	-117.267	USA	Oregon	Baker	644	15	Jul	1959
81786	Megachile	brevis	onobrychidis	Huntington, Oregon	44.3513	-117.267	USA	Oregon	Baker	644	15	Jul	1959
81787	Megachile	brevis	onobrychidis	Huntington, Oregon	44.3513	-117.267	USA	Oregon	Baker	644	15	Jul	1959
81788	Megachile	brevis	onobrychidis	Coeur d'Alene, 10 mi S	47.5976	-116.888	USA	Idaho	Kootenai	654	8	Aug	1963
81789	Megachile	brevis	onobrychidis	Whitney	42.0658	-111.838	USA	Idaho	Franklin	1397	2	Jul	1937
81790	Megachile	brevis	onobrychidis	Downey	42.4285	-112.124	USA	Idaho	Bannock	1485	2	Aug	1948
81791	Megachile	brevis	onobrychidis	Downey	42.4285	-112.124	USA	Idaho	Bannock	1485	19	Aug	1947
81792	Megachile	brevis	onobrychidis	Walla Walla	46.0627	-118.342	USA	Washington	Walla Walla	282	NULL	Jun	1936
81793	Megachile	brevis	onobrychidis	Walla Walla	46.0627	-118.342	USA	Washington	Walla Walla	282	28	May	1938
81794	Megachile	brevis	onobrychidis	Central Ferry, USDA/WSU Research Station	46.6238	-117.795	USA	Washington	Garfield	204	8	Jun	1989
81795	Megachile	brevis	onobrychidis	Central Ferry, USDA/WSU Research Station	46.6238	-117.795	USA	Washington	Garfield	204	8	Jun	1989
81796	Megachile	brevis	onobrychidis	Central Ferry, USDA/WSU Research Station	46.6238	-117.795	USA	Washington	Garfield	204	8	Jun	1989
81797	Megachile	brevis	onobrychidis	Central Ferry, USDA/WSU Research Station	46.6238	-117.795	USA	Washington	Garfield	204	8	Jun	1989
81798	Megachile	brevis	onobrychidis	Central Ferry, USDA/WSU Research Station	46.6238	-117.795	USA	Washington	Garfield	204	23	Jun	1989
81799	Megachile	brevis	onobrychidis	Central Ferry, USDA/WSU Research Station	46.6238	-117.795	USA	Washington	Garfield	204	16	Jun	1989
91660	Megachile	brevis	onobrychidis	Cornish	41.9756	-111.953	USA	Utah	Cache	1366	NULL	NULL	NULL
91661	Megachile	brevis	onobrychidis	Petersboro	41.7692	-111.981	USA	Utah	Cache	1356	3	Aug	1944
91662	Megachile	brevis	onobrychidis	Avon Canyon	41.5195	-111.77	USA	Utah	Cache	1651	10	Jul	1960
91666	Megachile	brevis	onobrychidis	Amalga	41.8611	-111.895	USA	Utah	Cache	1350	10	Aug	1943
91667	Megachile	brevis	onobrychidis	Benson	41.7875	-111.929	USA	Utah	Cache	1349	11	Aug	1937
91668	Megachile	brevis	onobrychidis	Cornish	41.9756	-111.953	USA	Utah	Cache	1366	12	Aug	1959
91669	Megachile	brevis	onobrychidis	Hyrum	41.6329	-111.831	USA	Utah	Cache	1465	11	Jul	1950
91670	Megachile	brevis	onobrychidis	Petersboro	41.7692	-111.981	USA	Utah	Cache	1356	7	Aug	1944
91671	Megachile	brevis	onobrychidis	Petersboro	41.7692	-111.981	USA	Utah	Cache	1356	10	Aug	1946
91672	Megachile	brevis	onobrychidis	Petersboro	41.7692	-111.981	USA	Utah	Cache	1356	19	Jul	1944
91673	Megachile	brevis	onobrychidis	Petersboro	41.7692	-111.981	USA	Utah	Cache	1356	6	Jul	1947
91674	Megachile	brevis	onobrychidis	River Heights	41.7196	-111.833	USA	Utah	Cache	1374	9	Jul	1941
91675	Megachile	brevis	onobrychidis	Smithfield	41.8383	-111.832	USA	Utah	Cache	1409	9	Aug	1944
91676	Megachile	brevis	onobrychidis	Wellsville	41.38	-111.97	USA	Utah	Cache	2679	6	Sep	1951
91677	Megachile	brevis	onobrychidis	Mendon	41.71	-111.977	USA	Utah	Cache	1372	29	Sep	1949
91678	Megachile	brevis	onobrychidis	Green Canyon	41.7675	-111.781	USA	Utah	Cache	1543	28	Jul	1952
91679	Megachile	brevis	onobrychidis	Green Canyon	41.7675	-111.781	USA	Utah	Cache	1543	27	Jul	1952
91680	Megachile	brevis	onobrychidis	Green Canyon	41.7675	-111.781	USA	Utah	Cache	1543	18	Jun	1947
91681	Megachile	brevis	onobrychidis	Green Canyon	41.7675	-111.781	USA	Utah	Cache	1543	18	Jun	1947
91682	Megachile	brevis	onobrychidis	Green Canyon	41.7675	-111.781	USA	Utah	Cache	1543	18	Jun	1947
91683	Megachile	brevis	onobrychidis	Green Canyon	41.7675	-111.781	USA	Utah	Cache	1543	25	Aug	1953
91684	Megachile	brevis	onobrychidis	North Logan	41.7675	-111.804	USA	Utah	Cache	1423	25	Jul	1947
91685	Megachile	brevis	onobrychidis	Logan Canyon	41.7556	-111.717	USA	Utah	Cache	1603	11	Aug	1953
91686	Megachile	brevis	onobrychidis	Logan Canyon	41.7556	-111.717	USA	Utah	Cache	1603	21	Jul	1949
91687	Megachile	brevis	onobrychidis	Logan	41.73	-111.83	USA	Utah	Cache	1385	30	Jun	1947
91688	Megachile	brevis	onobrychidis	Logan	41.73	-111.83	USA	Utah	Cache	1385	30	Jun	1947
91689	Megachile	brevis	onobrychidis	Logan	41.73	-111.83	USA	Utah	Cache	1385	18	Jun	1947
91690	Megachile	brevis	onobrychidis	Logan	41.73	-111.83	USA	Utah	Cache	1385	18	Jun	1947
91691	Megachile	brevis	onobrychidis	Logan	41.73	-111.83	USA	Utah	Cache	1385	14	Jun	1947
91692	Megachile	brevis	onobrychidis	Logan, USU South Farm	41.7355	-111.834	USA	Utah	Cache	1380	19	Jul	1947
91693	Megachile	brevis	onobrychidis	Logan	41.73	-111.83	USA	Utah	Cache	1385	NULL	Sep	1950
91694	Megachile	brevis	onobrychidis	Logan	41.73	-111.83	USA	Utah	Cache	1385	NULL	Sep	1950
91695	Megachile	brevis	onobrychidis	Logan	41.73	-111.83	USA	Utah	Cache	1385	NULL	Sep	1950
91696	Megachile	brevis	onobrychidis	Logan	41.73	-111.83	USA	Utah	Cache	1385	4	Oct	1949
91697	Megachile	brevis	onobrychidis	Logan	41.73	-111.83	USA	Utah	Cache	1385	NULL	Apr	1947
91698	Megachile	brevis	onobrychidis	Logan	41.73	-111.83	USA	Utah	Cache	1385	1	Aug	1941
91699	Megachile	brevis	onobrychidis	Logan	41.73	-111.83	USA	Utah	Cache	1385	29	Jul	1948
91700	Megachile	brevis	onobrychidis	Logan	41.73	-111.83	USA	Utah	Cache	1385	8	Jun	1951
91701	Megachile	brevis	onobrychidis	Cub River Canyon	41.91	-111.87	USA	Idaho	Franklin	1348	11	Jul	1953
BBSL223369	Megachile	brevis	onobrychidis	Tropic	37.6253	-112.081	USA	Utah	Garfield	1921	30	Aug	1985
BBSL223370	Megachile	brevis	onobrychidis	Sulfur Creek, Capitol Reef Natl. Park	38.2864	-111.244	USA	Utah	Garfield	1679	26	Jun	1978
BBSL223371	Megachile	brevis	onobrychidis	Calf Creek	37.7758	-111.418	USA	Utah	Garfield	1616	30	Jul	1982
BBSL223372	Megachile	brevis	onobrychidis	Starr Spring, SE of Mount Hillers	37.8511	-110.665	USA	Utah	Garfield	1932	16	Jun	1983
BBSL223373	Megachile	brevis	onobrychidis	Starr Spring, SE of Mount Hillers	37.8511	-110.665	USA	Utah	Garfield	1932	16	Jun	1983
BBSL246781	Megachile	brevis	onobrychidis	Mission, Wildhorse Golf Course	45.639	-118.685	USA	Oregon	Umatilla	423	10	Aug	1997
BBSL246797	Megachile	brevis	onobrychidis	Mission, Wildhorse Golf Course	45.639	-118.685	USA	Oregon	Umatilla	423	10	Aug	1997
BBSL246849	Megachile	brevis	onobrychidis	Mission, Wildhorse Golf Course	45.639	-118.685	USA	Oregon	Umatilla	423	10	Aug	1997
BBSL246858	Megachile	brevis	onobrychidis	Mission, Wildhorse Golf Course	45.639	-118.685	USA	Oregon	Umatilla	423	10	Aug	1997
BBSL247299	Megachile	brevis	onobrychidis	Walla Walla, Veterans Golf Course	46.0775	-118.339	USA	Washington	Walla Walla	305	9	Aug	1997
BBSL247435	Megachile	brevis	onobrychidis	Richland, Horn Rapids Golf Course	46.3238	-119.32	USA	Washington	Benton	119	1	Aug	1997
BBSL247469	Megachile	brevis	onobrychidis	Richland, Horn Rapids Golf Course	46.3238	-119.32	USA	Washington	Benton	119	1	Aug	1997
BBSL247494	Megachile	brevis	onobrychidis	Richland, Horn Rapids Golf Course	46.3238	-119.32	USA	Washington	Benton	119	1	Aug	1997
BBSL247497	Megachile	brevis	onobrychidis	Richland, Horn Rapids Golf Course	46.3238	-119.32	USA	Washington	Benton	119	1	Aug	1997
BBSL247567	Megachile	brevis	onobrychidis	Richland, Horn Rapids Golf Course	46.3238	-119.32	USA	Washington	Benton	119	1	Aug	1997
BBSL247585	Megachile	brevis	onobrychidis	Walla Walla, Veterans Golf Course	46.0775	-118.339	USA	Washington	Walla Walla	305	2	Aug	1997
BBSL247798	Megachile	brevis	onobrychidis	Mission, Wildhorse Golf Course	45.639	-118.685	USA	Oregon	Umatilla	423	4	Aug	1997
BBSL248120	Megachile	brevis	onobrychidis	Mission, Wildhorse Golf Course	45.639	-118.685	USA	Oregon	Umatilla	423	4	Aug	1997
BBSL248124	Megachile	brevis	onobrychidis	Mission, Wildhorse Golf Course	45.639	-118.685	USA	Oregon	Umatilla	423	4	Aug	1997
BBSL248524	Megachile	brevis	onobrychidis	Richland, Horn Rapids Golf Course	46.3238	-119.32	USA	Washington	Benton	119	7	Aug	1997
BBSL248579	Megachile	brevis	onobrychidis	Richland, Horn Rapids Golf Course	46.3238	-119.32	USA	Washington	Benton	119	7	Aug	1997
BBSL248598	Megachile	brevis	onobrychidis	Richland, Horn Rapids Golf Course	46.3238	-119.32	USA	Washington	Benton	119	7	Aug	1997
BBSL248625	Megachile	brevis	onobrychidis	Richland, Horn Rapids Golf Course	46.3238	-119.32	USA	Washington	Benton	119	14	Aug	1997
BBSL248652	Megachile	brevis	onobrychidis	Richland, Horn Rapids Golf Course	46.3238	-119.32	USA	Washington	Benton	119	14	Aug	1997
BBSL248679	Megachile	brevis	onobrychidis	Richland, Horn Rapids Golf Course	46.3238	-119.32	USA	Washington	Benton	119	14	Aug	1997
BBSL248680	Megachile	brevis	onobrychidis	Richland, Horn Rapids Golf Course	46.3238	-119.32	USA	Washington	Benton	119	14	Aug	1997
BBSL248936	Megachile	brevis	onobrychidis	Richland, Horn Rapids Golf Course	46.3238	-119.32	USA	Washington	Benton	119	4	Sep	1997
BBSL249112	Megachile	brevis	onobrychidis	Mission, Wildhorse Golf Course	45.639	-118.685	USA	Oregon	Umatilla	423	17	Aug	1997
BBSL249272	Megachile	brevis	onobrychidis	Mission, Wildhorse Golf Course	45.639	-118.685	USA	Oregon	Umatilla	423	17	Aug	1997
BBSL249319	Megachile	brevis	onobrychidis	Mission, Wildhorse Golf Course	45.639	-118.685	USA	Oregon	Umatilla	423	17	Aug	1997
BBSL249338	Megachile	brevis	onobrychidis	Mission, Wildhorse Golf Course	45.639	-118.685	USA	Oregon	Umatilla	423	17	Aug	1997
BBSL250023	Megachile	brevis	onobrychidis	Delta	39.35	-112.57	USA	Utah	Millard	1414	6	Aug	1947
BBSL250024	Megachile	brevis	onobrychidis	Mantua, 1 mi N	41.5193	-111.941	USA	Utah	Box Elder	1686	1	Aug	1969
BBSL250025	Megachile	brevis	onobrychidis	Mantua, 1 mi N	41.5193	-111.941	USA	Utah	Box Elder	1686	1	Aug	1969
BBSL250026	Megachile	brevis	onobrychidis	Mantua, 1 mi N	41.5193	-111.941	USA	Utah	Box Elder	1686	1	Aug	1969
BBSL250027	Megachile	brevis	onobrychidis	Promontory	41.61	-112.54	USA	Utah	Box Elder	1543	2	Sep	1975
BBSL250028	Megachile	brevis	onobrychidis	Delta	39.35	-112.57	USA	Utah	Millard	1414	19	Jun	1968
BBSL250029	Megachile	brevis	onobrychidis	Delta	39.35	-112.57	USA	Utah	Millard	1414	28	Jun	1951
BBSL250030	Megachile	brevis	onobrychidis	Delta	39.35	-112.57	USA	Utah	Millard	1414	28	Jun	1949
BBSL250031	Megachile	brevis	onobrychidis	Delta	39.35	-112.57	USA	Utah	Millard	1414	24	Jun	1949
BBSL250032	Megachile	brevis	onobrychidis	Delta	39.35	-112.57	USA	Utah	Millard	1414	6	Aug	1953
BBSL250033	Megachile	brevis	onobrychidis	Delta	39.35	-112.57	USA	Utah	Millard	1414	6	Aug	1953
BBSL250034	Megachile	brevis	onobrychidis	Delta	39.35	-112.57	USA	Utah	Millard	1414	6	Aug	1953
BBSL250035	Megachile	brevis	onobrychidis	Delta	39.35	-112.57	USA	Utah	Millard	1414	6	Aug	1953
BBSL250036	Megachile	brevis	onobrychidis	Delta	39.35	-112.57	USA	Utah	Millard	1414	6	Aug	1953
BBSL250037	Megachile	brevis	onobrychidis	Delta	39.35	-112.57	USA	Utah	Millard	1414	6	Aug	1953
BBSL250038	Megachile	brevis	onobrychidis	Delta	39.35	-112.57	USA	Utah	Millard	1414	13	Aug	1963
BBSL250039	Megachile	brevis	onobrychidis	Delta	39.35	-112.57	USA	Utah	Millard	1414	9	Aug	1947
BBSL250040	Megachile	brevis	onobrychidis	Delta	39.35	-112.57	USA	Utah	Millard	1414	25	Aug	1949
BBSL250041	Megachile	brevis	onobrychidis	Delta	39.35	-112.57	USA	Utah	Millard	1414	15	Aug	1955
BBSL250042	Megachile	brevis	onobrychidis	Delta	39.35	-112.57	USA	Utah	Millard	1414	3	Aug	1949
BBSL250043	Megachile	brevis	onobrychidis	Delta, N	39.4009	-112.537	USA	Utah	Millard	1422	30	Jul	1944
BBSL250044	Megachile	brevis	onobrychidis	Fillmore, 12 mi NW	39.0866	-112.409	USA	Utah	Millard	1421	20	Jun	1972
BBSL250045	Megachile	brevis	onobrychidis	Fillmore, 12 mi NW	39.0866	-112.409	USA	Utah	Millard	1421	20	Jun	1972
BBSL250046	Megachile	brevis	onobrychidis	Fillmore, 5 mi N	39.0546	-112.29	USA	Utah	Millard	1575	27	Jun	1968
BBSL250047	Megachile	brevis	onobrychidis	Howell	41.7961	-112.444	USA	Utah	Box Elder	1384	18	Jul	1957
BBSL250048	Megachile	brevis	onobrychidis	Howell	41.7961	-112.444	USA	Utah	Box Elder	1384	18	Jul	1957
BBSL250049	Megachile	brevis	onobrychidis	Howell	41.7961	-112.444	USA	Utah	Box Elder	1384	1	Aug	1958
BBSL250050	Megachile	brevis	onobrychidis	Howell	41.7961	-112.444	USA	Utah	Box Elder	1384	18	Jul	1957
BBSL250051	Megachile	brevis	onobrychidis	Howell	41.7961	-112.444	USA	Utah	Box Elder	1384	18	Jul	1957
BBSL250052	Megachile	brevis	onobrychidis	Howell	41.7961	-112.444	USA	Utah	Box Elder	1384	18	Jul	1957
BBSL250053	Megachile	brevis	onobrychidis	Pahvant	39.2083	-112.317	USA	Utah	Millard	1554	20	Jun	1952
BBSL250054	Megachile	brevis	onobrychidis	Pahvant	39.2083	-112.317	USA	Utah	Millard	1554	12	Aug	1960
BBSL250057	Megachile	brevis	onobrychidis	Georges Hollow	40.7606	-111.817	USA	Utah	Salt Lake	1569	2	Jun	1989
BBSL250058	Megachile	brevis	onobrychidis	Bonanza, SW	39.9811	-109.214	USA	Utah	Uintah	1647	27	Jun	1981
BBSL250059	Megachile	brevis	onobrychidis	Nephi Experiment Station	39.6452	-111.87	USA	Utah	Juab	1603	7	Sep	1979
BBSL250060	Megachile	brevis	onobrychidis	Gandy	39.45	-113.98	USA	Utah	Millard	1502	28	Jul	1948
BBSL250061	Megachile	brevis	onobrychidis	Collinston	41.77	-112.09	USA	Utah	Box Elder	1431	17	Jul	1943
BBSL250062	Megachile	brevis	onobrychidis	Collinston	41.77	-112.09	USA	Utah	Box Elder	1431	20	Jul	1950
BBSL250063	Megachile	brevis	onobrychidis	Promontory	41.61	-112.54	USA	Utah	Box Elder	1543	26	Aug	1949
BBSL250064	Megachile	brevis	onobrychidis	Lake Point	40.7014	-112.247	USA	Utah	Tooele	1459	19	Jul	1950
BBSL250065	Megachile	brevis	onobrychidis	McCormick	39.2156	-112.408	USA	Utah	Millard	1450	19	Jun	1950
BBSL250066	Megachile	brevis	onobrychidis	Hurricane	37.17	-113.28	USA	Utah	Washington	1154	12	Jun	1969
BBSL250067	Megachile	brevis	onobrychidis	Bear River City	41.491	-112.197	USA	Utah	Box Elder	1279	20	Aug	1951
BBSL250068	Megachile	brevis	onobrychidis	Penrose	41.6508	-112.301	USA	Utah	Box Elder	1307	20	Aug	1949
BBSL250069	Megachile	brevis	onobrychidis	Tooele	40.5308	-112.297	USA	Utah	Tooele	1551	29	Jul	1953
BBSL250070	Megachile	brevis	onobrychidis	Erda	40.61	-112.3	USA	Utah	Tooele	1324	17	Jul	1951
BBSL250071	Megachile	brevis	onobrychidis	Erda	40.61	-112.3	USA	Utah	Tooele	1324	17	Jul	1951
BBSL250072	Megachile	brevis	onobrychidis	Erda	40.61	-112.3	USA	Utah	Tooele	1324	23	Jul	1951
BBSL250073	Megachile	brevis	onobrychidis	Sutherland	39.38	-112.63	USA	Utah	Millard	1412	29	Jul	1950
BBSL250074	Megachile	brevis	onobrychidis	Washakie	41.9442	-112.216	USA	Utah	Box Elder	1329	20	Aug	1927
BBSL250075	Megachile	brevis	onobrychidis	Mantua, 1 mi N	41.5193	-111.941	USA	Utah	Box Elder	1686	1	Aug	1969
BBSL250077	Megachile	brevis	onobrychidis	Zion National Park, Oak Creek	37.206	-112.978	USA	Utah	Washington	1213	23	Jul	1981
BBSL250078	Megachile	brevis	onobrychidis	Plymouth	41.8756	-112.143	USA	Utah	Box Elder	1372	12	Aug	1957
BBSL250079	Megachile	brevis	onobrychidis	Plymouth	41.8756	-112.143	USA	Utah	Box Elder	1372	31	Jul	1957
BBSL250080	Megachile	brevis	onobrychidis	Tremonton	41.71	-112.16	USA	Utah	Box Elder	1319	27	Jul	1960
BBSL250081	Megachile	brevis	onobrychidis	Bullfrog Creek area, near Lake Powell	37.5335	-110.734	USA	Utah	Garfield	1182	20	Aug	1980
BBSL250082	Megachile	brevis	onobrychidis	Bullfrog Creek area, near Lake Powell	37.5335	-110.734	USA	Utah	Garfield	1182	20	Aug	1980
BBSL250083	Megachile	brevis	onobrychidis	Vernal	40.4556	-109.528	USA	Utah	Uintah	1629	24	May	1940
BBSL250084	Megachile	brevis	onobrychidis	Adrian, 8 mi S	43.65	-117.06	USA	Oregon	Malheur	710	27	Jul	1961
BBSL250085	Megachile	brevis	onobrychidis	Bly	42.4053	-121.06	USA	Oregon	Klamath	1373	22	Jun	1975
BBSL250086	Megachile	brevis	onobrychidis	Boise, 7 mi SW	43.5314	-116.234	USA	Idaho	Ada	874	23	Aug	1961
BBSL250087	Megachile	brevis	onobrychidis	Boise, 7 mi SW	43.5314	-116.234	USA	Idaho	Ada	874	23	Aug	1961
BBSL250088	Megachile	brevis	onobrychidis	Boise, 7 mi SW	43.5314	-116.234	USA	Idaho	Ada	874	23	Aug	1961
BBSL250089	Megachile	brevis	onobrychidis	Middleton	43.7068	-116.62	USA	Idaho	Canyon	730	18	Sep	1973
BBSL250090	Megachile	brevis	onobrychidis	Middleton	43.7068	-116.62	USA	Idaho	Canyon	730	18	Sep	1973
BBSL250091	Megachile	brevis	onobrychidis	Weston Creek Reservoir	42.1194	-112.115	USA	Idaho	Oneida	1715	15	Jul	1995
BBSL250092	Megachile	brevis	onobrychidis	Sherman Island	38.05	-121.73	USA	California	Sacramento	-7	16	Oct	1925
BBSL250093	Megachile	brevis	onobrychidis	Davis	38.5446	-121.739	USA	California	Yolo	15	24	Aug	1939
BBSL250094	Megachile	brevis	onobrychidis	Davis	38.5446	-121.739	USA	California	Yolo	15	24	Aug	1939
BBSL250095	Megachile	brevis	onobrychidis	Davis	38.5446	-121.739	USA	California	Yolo	15	26	Jul	1951
BBSL250096	Megachile	brevis	onobrychidis	Angwin	38.5776	-122.45	USA	California	Napa	535	9	Sep	1971
BBSL250800	Megachile	brevis	onobrychidis	Big Tujunga Canyon	34.2728	-118.315	USA	California	Los Angeles	416	26	May	1951
BBSL250801	Megachile	brevis	onobrychidis	Big Tujunga Canyon	34.2728	-118.315	USA	California	Los Angeles	416	26	May	1951
BBSL250802	Megachile	brevis	onobrychidis	Sherman Island	38.05	-121.73	USA	California	Sacramento	-7	16	Oct	1925
BBSL250803	Megachile	brevis	onobrychidis	Lone Pine	36.6	-118.06	USA	California	Inyo	1138	4	Jun	1937
BBSL250804	Megachile	brevis	onobrychidis	Independence	36.8028	-118.199	USA	California	Inyo	1193	14	Jun	1937
BBSL250805	Megachile	brevis	onobrychidis	Independence	36.8028	-118.199	USA	California	Inyo	1193	14	Jun	1937
BBSL250806	Megachile	brevis	onobrychidis	Big Pine Creek	37.1284	-118.422	USA	California	Inyo	2360	20	Jun	1942
BBSL250807	Megachile	brevis	onobrychidis	Big Pine Creek	37.1284	-118.422	USA	California	Inyo	2360	20	Jun	1942
BBSL250808	Megachile	brevis	onobrychidis	Big Pine Creek	37.4127	-118.519	USA	California	Inyo	1426	23	Jun	1942
BBSL250809	Megachile	brevis	onobrychidis	Independence, 7 km E	36.7035	-118.128	USA	California	Inyo	1158	17	Sep	1993
BBSL250810	Megachile	brevis	onobrychidis	Maricopa	35.0588	-119.401	USA	California	Kern	271	30	Jun	1952
BBSL250811	Megachile	brevis	onobrychidis	Stanford University	37.4274	-122.17	USA	California	Santa Clara	30	26	Aug	1957
BBSL250812	Megachile	brevis	onobrychidis	Sequoia National Park	36.5642	-118.773	USA	California	Tulare	2014	28	Jul	1935
BBSL250813	Megachile	brevis	onobrychidis	Healdsburg	38.6123	-122.869	USA	California	Sonoma	30	23	Aug	1970
BBSL250814	Megachile	brevis	onobrychidis	Rio Dell, 15 mi E	40.504	-123.992	USA	California	Humboldt	74	14	Jul	1961
BBSL250815	Megachile	brevis	onobrychidis	Briceburg	37.605	-119.966	USA	California	Mariposa	461	7	Jun	1938
BBSL250816	Megachile	brevis	onobrychidis	Mount Diablo	37.8816	-121.914	USA	California	Contra Costa	977	5	May	1947
BBSL250817	Megachile	brevis	onobrychidis	Auburn	38.8966	-121.077	USA	California	Placer	375	3	Oct	1965
BBSL250818	Megachile	brevis	onobrychidis	Peavine Mountain	39.5256	-119.939	USA	Nevada	Washoe	1567	25	Jun	1982
BBSL250819	Megachile	brevis	onobrychidis	Peavine Mountain	39.5256	-119.939	USA	Nevada	Washoe	1567	25	Jun	1982
BBSL250820	Megachile	brevis	onobrychidis	Peavine Mountain	39.5256	-119.939	USA	Nevada	Washoe	1567	25	Jun	1982
BBSL250821	Megachile	brevis	onobrychidis	Peavine Mountain	39.5256	-119.939	USA	Nevada	Washoe	1567	25	Jun	1982
BBSL250822	Megachile	brevis	onobrychidis	Paradise Valley	41.4935	-117.535	USA	Nevada	Humboldt	1386	15	Jul	1960
BBSL250823	Megachile	brevis	onobrychidis	Paradise Valley	41.4935	-117.535	USA	Nevada	Humboldt	1386	3	Aug	1960
BBSL250824	Megachile	brevis	onobrychidis	Golconda	40.9533	-117.488	USA	Nevada	Humboldt	1342	11	Jul	1968
BBSL250825	Megachile	brevis	onobrychidis	Spring Valley	38.0247	-114.187	USA	Nevada	Lincoln	1782	21	Jul	1977
BBSL250826	Megachile	brevis	onobrychidis	Panaca, 10 mi E	37.7826	-114.217	USA	Nevada	Lincoln	1896	29	Aug	1960
BBSL250827	Megachile	brevis	onobrychidis	Riverside	36.7361	-114.22	USA	Nevada	Clark	437	3	Aug	1961
BBSL250828	Megachile	brevis	onobrychidis	Verdi	39.5182	-119.989	USA	Nevada	Washoe	1492	25	Jun	1961
BBSL250829	Megachile	brevis	onobrychidis	Gardnerville, 6 mi S	38.8727	-119.684	USA	Nevada	Douglas	1566	21	Aug	1961
BBSL250830	Megachile	brevis	onobrychidis	Pahrump	36.2083	-115.983	USA	Nevada	Nye	829	9	Jun	1965
BBSL250831	Megachile	brevis	onobrychidis	Yerington	38.9858	-119.162	USA	Nevada	Lyon	1340	27	Jun	1963
BBSL250832	Megachile	brevis	onobrychidis	Tucson	32.22	-110.92	USA	Arizona	Pima	759	20	Sep	1961
BBSL250833	Megachile	brevis	onobrychidis	Patagonia, 6 mi S	31.4823	-110.817	USA	Arizona	Santa Cruz	1250	14	Apr	1965
BBSL250834	Megachile	brevis	onobrychidis	Chiricahua National Monument	32.0027	-109.356	USA	Arizona	Cochise	1653	27	Sep	1960
BBSL250836	Megachile	brevis	onobrychidis	Van Horn, 60 km N	31.5478	-104.851	USA	Texas	Culberson	1104	9	Apr	1986
BBSL250837	Megachile	brevis	onobrychidis	Grapevine Spring	29.4056	-103.188	USA	Texas	Brewster	949	13	Apr	1986
BBSL250838	Megachile	brevis	onobrychidis	Government Spring	29.3403	-103.256	USA	Texas	Brewster	1219	13	Apr	1986
BBSL250840	Megachile	brevis	onobrychidis	Hillsboro	45.5229	-122.99	USA	Oregon	Washington	58	9	Jun	1977
BBSL250841	Megachile	brevis	onobrychidis	Hinckley	39.3306	-112.667	USA	Utah	Millard	1404	5	Jul	1914
BBSL250844	Megachile	brevis	onobrychidis	Riverton	43.02	-108.37	USA	Wyoming	Fremont	1502	14	Jul	1955
BBSL250845	Megachile	brevis	onobrychidis	Grand Teton National Park	43.83	-110.7	USA	Wyoming	Teton	2115	NULL	Jul	1937
BBSL250846	Megachile	brevis	onobrychidis	Bonanza, SW1	40.0159	-109.18	USA	Utah	Uintah	1686	12	Jun	1981
BBSL250847	Megachile	brevis	onobrychidis	Bonanza, SW1	40.0159	-109.18	USA	Utah	Uintah	1686	12	Jun	1981
BBSL250848	Megachile	brevis	onobrychidis	Bonanza, SW1	40.0159	-109.18	USA	Utah	Uintah	1686	12	Jun	1981
BBSL250849	Megachile	brevis	onobrychidis	Bonanza, SW1	40.0159	-109.18	USA	Utah	Uintah	1686	12	Jun	1981
BBSL250850	Megachile	brevis	onobrychidis	Bonanza, SW1	40.0159	-109.18	USA	Utah	Uintah	1686	12	Jun	1981
BBSL250851	Megachile	brevis	onobrychidis	Bonanza, SW1	40.0159	-109.18	USA	Utah	Uintah	1686	12	Jun	1981
BBSL250852	Megachile	brevis	onobrychidis	Bonanza, SW1	40.0159	-109.18	USA	Utah	Uintah	1686	3	Aug	1981
BBSL250853	Megachile	brevis	onobrychidis	Bonanza, SW1	40.0159	-109.18	USA	Utah	Uintah	1686	3	Aug	1981
BBSL250854	Megachile	brevis	onobrychidis	Bonanza, SW1	40.0159	-109.18	USA	Utah	Uintah	1686	3	Aug	1981
BBSL250855	Megachile	brevis	onobrychidis	Bonanza, SW1	40.0159	-109.18	USA	Utah	Uintah	1686	3	Aug	1981
BBSL250856	Megachile	brevis	onobrychidis	Bonanza, SW1	40.0159	-109.18	USA	Utah	Uintah	1686	3	Aug	1981
BBSL250857	Megachile	brevis	onobrychidis	Bonanza, SW1	40.0159	-109.18	USA	Utah	Uintah	1686	19	Jun	1981
BBSL250858	Megachile	brevis	onobrychidis	Bonanza, SW1	40.0159	-109.18	USA	Utah	Uintah	1686	19	Jun	1981
BBSL250859	Megachile	brevis	onobrychidis	Bonanza, SW1	40.0159	-109.18	USA	Utah	Uintah	1686	19	Jun	1981
BBSL250860	Megachile	brevis	onobrychidis	Bonanza, SW1	40.0159	-109.18	USA	Utah	Uintah	1686	9	Jul	1981
BBSL250861	Megachile	brevis	onobrychidis	Bonanza, SW1	40.0159	-109.18	USA	Utah	Uintah	1686	9	Jul	1981
BBSL250862	Megachile	brevis	onobrychidis	Bonanza, SW1	40.0159	-109.18	USA	Utah	Uintah	1686	9	Jul	1981
BBSL250863	Megachile	brevis	onobrychidis	Bonanza, SW1	40.0159	-109.18	USA	Utah	Uintah	1686	6	Jul	1981
BBSL250864	Megachile	brevis	onobrychidis	Bonanza, SW1	40.0159	-109.18	USA	Utah	Uintah	1686	6	Jul	1981
BBSL250865	Megachile	brevis	onobrychidis	Bonanza, SW1	40.0159	-109.18	USA	Utah	Uintah	1686	6	Jul	1981
BBSL250866	Megachile	brevis	onobrychidis	Bonanza, SW1	40.0159	-109.18	USA	Utah	Uintah	1686	15	Aug	1981
BBSL250867	Megachile	brevis	onobrychidis	Bonanza, SW1	40.0159	-109.18	USA	Utah	Uintah	1686	15	Aug	1981
BBSL250868	Megachile	brevis	onobrychidis	Bonanza, SW1	40.0159	-109.18	USA	Utah	Uintah	1686	31	Aug	1981
BBSL250869	Megachile	brevis	onobrychidis	Bonanza, SW1	40.0159	-109.18	USA	Utah	Uintah	1686	31	Aug	1981
BBSL250870	Megachile	brevis	onobrychidis	Bonanza, SW1	40.0159	-109.18	USA	Utah	Uintah	1686	31	Aug	1981
BBSL250871	Megachile	brevis	onobrychidis	Bonanza, SW1	40.0159	-109.18	USA	Utah	Uintah	1686	28	Aug	1981
BBSL250872	Megachile	brevis	onobrychidis	Bonanza, SW1	40.0159	-109.18	USA	Utah	Uintah	1686	28	Aug	1981
BBSL250873	Megachile	brevis	onobrychidis	Bonanza, SW1	40.0159	-109.18	USA	Utah	Uintah	1686	11	Aug	1981
BBSL250874	Megachile	brevis	onobrychidis	Bonanza, SW1	40.0159	-109.18	USA	Utah	Uintah	1686	21	Aug	1981
BBSL250875	Megachile	brevis	onobrychidis	Bonanza, SW1	40.0159	-109.18	USA	Utah	Uintah	1686	27	Jun	1981
BBSL250876	Megachile	brevis	onobrychidis	Bonanza, SW1	40.0159	-109.18	USA	Utah	Uintah	1686	27	Jun	1981
BBSL250877	Megachile	brevis	onobrychidis	Bonanza, SW1	40.0159	-109.18	USA	Utah	Uintah	1686	5	Sep	1981
BBSL250878	Megachile	brevis	onobrychidis	Bonanza, SW1	40.0159	-109.18	USA	Utah	Uintah	1686	21	Sep	1981
BBSL250879	Megachile	brevis	onobrychidis	Kaysville, 2 mi SE	40.9947	-111.896	USA	Utah	Davis	1308	27	Jun	1984
BBSL250880	Megachile	brevis	onobrychidis	Kaysville, 2 mi SE	40.9947	-111.896	USA	Utah	Davis	1308	27	Jun	1984
BBSL250881	Megachile	brevis	onobrychidis	Ruby's Inn, NE	37.8321	-111.991	USA	Utah	Garfield	2352	17	Aug	1995
BBSL250882	Megachile	brevis	onobrychidis	Bonanza	40.0211	-109.177	USA	Utah	Uintah	1663	14	Jul	1975
BBSL250883	Megachile	brevis	onobrychidis	Vernal	40.4556	-109.528	USA	Utah	Uintah	1629	29	Jun	1972
BBSL250884	Megachile	brevis	onobrychidis	Fillmore, 2 mi NW	38.9971	-112.326	USA	Utah	Millard	1529	20	Jun	1972
BBSL250885	Megachile	brevis	onobrychidis	Fillmore, 2 mi NW	38.9971	-112.326	USA	Utah	Millard	1529	20	Jun	1972
BBSL250886	Megachile	brevis	onobrychidis	Leamington	39.53	-112.28	USA	Utah	Millard	1453	18	Jul	1968
BBSL250887	Megachile	brevis	onobrychidis	Promontory Point	41.2	-112.42	USA	Utah	Box Elder	1282	27	Aug	1965
BBSL250888	Megachile	brevis	onobrychidis	Promontory Point	41.2	-112.42	USA	Utah	Box Elder	1282	27	Aug	1965
BBSL250889	Megachile	brevis	onobrychidis	Promontory Point	41.2	-112.42	USA	Utah	Box Elder	1282	27	Aug	1965
BBSL250890	Megachile	brevis	onobrychidis	Thiokol, 8 mi SE	41.5084	-112.109	USA	Utah	Box Elder	1284	5	Jul	1972
BBSL250891	Megachile	brevis	onobrychidis	Trenton	41.9178	-111.942	USA	Utah	Cache	1359	12	Aug	1958
BBSL250892	Megachile	brevis	onobrychidis	Howell	41.7961	-112.444	USA	Utah	Box Elder	1384	8	Aug	1960
BBSL250893	Megachile	brevis	onobrychidis	Howell	41.7961	-112.444	USA	Utah	Box Elder	1384	7	Aug	1960
BBSL250894	Megachile	brevis	onobrychidis	Marsing, SE	43.5419	-116.799	USA	Idaho	Canyon	680	7	Aug	1979
BBSL250895	Megachile	brevis	onobrychidis	Middleton	43.7068	-116.62	USA	Idaho	Canyon	730	18	Sep	1973
BBSL250896	Megachile	brevis	onobrychidis	Raft River Narrows	42.064	-113.507	USA	Idaho	Cassia	1533	8	Jul	1978
BBSL250897	Megachile	brevis	onobrychidis	Mayfield	43.4179	-115.901	USA	Idaho	Elmore	1095	8	Aug	1979
BBSL250898	Megachile	brevis	onobrychidis	Willcox	32.2528	-109.831	USA	Arizona	Cochise	1270	13	Sep	1979
BBSL250899	Megachile	brevis	onobrychidis	Willcox	32.2528	-109.831	USA	Arizona	Cochise	1270	13	Sep	1979
BBSL250900	Megachile	brevis	onobrychidis	Blackfoot	43.1905	-112.345	USA	Idaho	Bingham	1372	12	Aug	1947
BBSL250901	Megachile	brevis	onobrychidis	Shoshoni	43.23	-108.1	USA	Wyoming	Fremont	1469	21	Jul	1965
BBSL250902	Megachile	brevis	onobrychidis	Gillette, 40 mi S	43.7317	-105.474	USA	Wyoming	Campbell	1499	14	Aug	1961
BBSL250903	Megachile	brevis	onobrychidis	Adrian	43.74	-117.07	USA	Oregon	Malheur	672	9	Sep	1969
BBSL250904	Megachile	brevis	onobrychidis	Wildwood Canyon, 3 mi E Yucaipa	34.0153	-117.011	USA	California	San Bernardino	883	29	May	1977
BBSL250905	Megachile	brevis	onobrychidis	Yucaipa	34.0336	-117.043	USA	California	San Bernardino	796	12	Sep	NULL
BBSL250906	Megachile	brevis	onobrychidis	Angwin	38.5776	-122.45	USA	California	Napa	535	1	Aug	1976
BBSL250907	Megachile	brevis	onobrychidis	Angwin	38.5776	-122.45	USA	California	Napa	535	14	Jun	1971
BBSL250908	Megachile	brevis	onobrychidis	Angwin	38.5776	-122.45	USA	California	Napa	535	1	Sep	1971
BBSL250909	Megachile	brevis	onobrychidis	Plaskett Meadows	39.7269	-122.842	USA	California	Glenn	1871	14	Jul	1967
BBSL250910	Megachile	brevis	onobrychidis	Healdsburg	38.6123	-122.869	USA	California	Sonoma	30	30	Jul	1977
BBSL250911	Megachile	brevis	onobrychidis	Fiddletown, 6 road mi E	38.5001	-120.651	USA	California	Amador	867	8	Oct	1978
BBSL251003	Megachile	brevis	onobrychidis	Idaho Falls, 23 mi W	43.5519	-112.484	USA	Idaho	Bonneville	1582	21	Jul	1975
BBSL251547	Megachile	brevis	onobrychidis	Richland, Horn Rapids Golf Course	46.3238	-119.32	USA	Washington	Benton	119	21	Aug	1997
BBSL251548	Megachile	brevis	onobrychidis	Richland, Horn Rapids Golf Course	46.3238	-119.32	USA	Washington	Benton	119	21	Aug	1997
BBSL251549	Megachile	brevis	onobrychidis	Richland, Horn Rapids Golf Course	46.3238	-119.32	USA	Washington	Benton	119	21	Aug	1997
BBSL251550	Megachile	brevis	onobrychidis	Richland, Horn Rapids Golf Course	46.3238	-119.32	USA	Washington	Benton	119	21	Aug	1997
BBSL251620	Megachile	brevis	onobrychidis	Walla Walla, Veterans Golf Course	46.0775	-118.339	USA	Washington	Walla Walla	305	23	Aug	1997
BBSL251751	Megachile	brevis	onobrychidis	Walla Walla, Veterans Golf Course	46.0775	-118.339	USA	Washington	Walla Walla	305	23	Aug	1997
BBSL251942	Megachile	brevis	onobrychidis	Walla Walla, Veterans Golf Course	46.0775	-118.339	USA	Washington	Walla Walla	305	30	Aug	1997
BBSL252627	Megachile	brevis	onobrychidis	Walla Walla, Veterans Golf Course	46.0775	-118.339	USA	Washington	Walla Walla	305	6	Sep	1997
BBSL252652	Megachile	brevis	onobrychidis	Walla Walla, Veterans Golf Course	46.0775	-118.339	USA	Washington	Walla Walla	305	6	Sep	1997
BBSL252653	Megachile	brevis	onobrychidis	Walla Walla, Veterans Golf Course	46.0775	-118.339	USA	Washington	Walla Walla	305	6	Sep	1997
BBSL252711	Megachile	brevis	onobrychidis	Walla Walla, Veterans Golf Course	46.0775	-118.339	USA	Washington	Walla Walla	305	6	Sep	1997
BBSL252730	Megachile	brevis	onobrychidis	Walla Walla, Veterans Golf Course	46.0775	-118.339	USA	Washington	Walla Walla	305	6	Sep	1997
BBSL252992	Megachile	brevis	onobrychidis	Richland, Horn Rapids Golf Course	46.3238	-119.32	USA	Washington	Benton	119	11	Sep	1997
BBSL252996	Megachile	brevis	onobrychidis	Richland, Horn Rapids Golf Course	46.3238	-119.32	USA	Washington	Benton	119	11	Sep	1997
BBSL253405	Megachile	brevis	onobrychidis	Walla Walla, Veterans Golf Course	46.0775	-118.339	USA	Washington	Walla Walla	305	20	Sep	1997
BBSL253641	Megachile	brevis	onobrychidis	Holbrook, 5 mi NW	42.2183	-112.712	USA	Idaho	Oneida	1491	6	Aug	1972
BBSL255021	Megachile	brevis	onobrychidis	Walla Walla, Veterans Golf Course	46.0775	-118.339	USA	Washington	Walla Walla	305	20	Sep	1997
BBSL255141	Megachile	brevis	onobrychidis	Walla Walla, Veterans Golf Course	46.0775	-118.339	USA	Washington	Walla Walla	305	20	Sep	1997
BBSL255261	Megachile	brevis	onobrychidis	Mission, Wildhorse Golf Course	45.639	-118.685	USA	Oregon	Umatilla	423	21	Sep	1997
BBSL255351	Megachile	brevis	onobrychidis	Mission, Wildhorse Golf Course	45.639	-118.685	USA	Oregon	Umatilla	423	21	Sep	1997
BBSL255496	Megachile	brevis	onobrychidis	Mission, Wildhorse Golf Course	45.639	-118.685	USA	Oregon	Umatilla	423	21	Sep	1997
BBSL255544	Megachile	brevis	onobrychidis	Richland, Horn Rapids Golf Course	46.3238	-119.32	USA	Washington	Benton	119	25	Sep	1997
BBSL255564	Megachile	brevis	onobrychidis	Richland, Horn Rapids Golf Course	46.3238	-119.32	USA	Washington	Benton	119	25	Sep	1997
BBSL255575	Megachile	brevis	onobrychidis	Richland, Horn Rapids Golf Course	46.3238	-119.32	USA	Washington	Benton	119	25	Sep	1997
BBSL256005	Megachile	brevis	onobrychidis	Mission, Wildhorse Golf Course	45.639	-118.685	USA	Oregon	Umatilla	423	28	Sep	1997
BBSL256029	Megachile	brevis	onobrychidis	Mission, Wildhorse Golf Course	45.639	-118.685	USA	Oregon	Umatilla	423	28	Sep	1997
BBSL256060	Megachile	brevis	onobrychidis	Mission, Wildhorse Golf Course	45.639	-118.685	USA	Oregon	Umatilla	423	28	Sep	1997
BBSL256091	Megachile	brevis	onobrychidis	Richland, Horn Rapids Golf Course	46.3238	-119.32	USA	Washington	Benton	119	2	Oct	1997
BBSL256098	Megachile	brevis	onobrychidis	Richland, Horn Rapids Golf Course	46.3238	-119.32	USA	Washington	Benton	119	2	Oct	1997
BBSL268744	Megachile	brevis	onobrychidis	Pinnacles Natl. Mon., North Wilderness Trail	36.5213	-121.222	USA	California	San Benito	498	25	Jul	1998
BBSL284305	Megachile	brevis	onobrychidis	Mission, Wildhorse Golf Course	45.639	-118.685	USA	Oregon	Umatilla	423	17	May	1998
BBSL284339	Megachile	brevis	onobrychidis	Mission, Wildhorse Golf Course	45.639	-118.685	USA	Oregon	Umatilla	423	17	May	1998
BBSL284398	Megachile	brevis	onobrychidis	Mission, Wildhorse Golf Course	45.639	-118.685	USA	Oregon	Umatilla	423	17	May	1998
BBSL284399	Megachile	brevis	onobrychidis	Mission, Wildhorse Golf Course	45.639	-118.685	USA	Oregon	Umatilla	423	17	May	1998
BBSL284409	Megachile	brevis	onobrychidis	Mission, Wildhorse Golf Course	45.639	-118.685	USA	Oregon	Umatilla	423	26	May	1998
BBSL284412	Megachile	brevis	onobrychidis	Mission, Wildhorse Golf Course	45.639	-118.685	USA	Oregon	Umatilla	423	26	May	1998
BBSL284413	Megachile	brevis	onobrychidis	Mission, Wildhorse Golf Course	45.639	-118.685	USA	Oregon	Umatilla	423	26	May	1998
BBSL284419	Megachile	brevis	onobrychidis	Mission, Wildhorse Golf Course	45.639	-118.685	USA	Oregon	Umatilla	423	26	May	1998
BBSL284420	Megachile	brevis	onobrychidis	Mission, Wildhorse Golf Course	45.639	-118.685	USA	Oregon	Umatilla	423	26	May	1998
BBSL284436	Megachile	brevis	onobrychidis	Mission, Wildhorse Golf Course	45.639	-118.685	USA	Oregon	Umatilla	423	26	May	1998
BBSL284444	Megachile	brevis	onobrychidis	Mission, Wildhorse Golf Course	45.639	-118.685	USA	Oregon	Umatilla	423	26	May	1998
BBSL284455	Megachile	brevis	onobrychidis	Mission, Wildhorse Golf Course	45.639	-118.685	USA	Oregon	Umatilla	423	26	May	1998
BBSL284456	Megachile	brevis	onobrychidis	Mission, Wildhorse Golf Course	45.639	-118.685	USA	Oregon	Umatilla	423	26	May	1998
BBSL284457	Megachile	brevis	onobrychidis	Mission, Wildhorse Golf Course	45.639	-118.685	USA	Oregon	Umatilla	423	26	May	1998
BBSL284465	Megachile	brevis	onobrychidis	Mission, Wildhorse Golf Course	45.639	-118.685	USA	Oregon	Umatilla	423	26	May	1998
BBSL284466	Megachile	brevis	onobrychidis	Mission, Wildhorse Golf Course	45.639	-118.685	USA	Oregon	Umatilla	423	26	May	1998
BBSL284500	Megachile	brevis	onobrychidis	Mission, Wildhorse Golf Course	45.639	-118.685	USA	Oregon	Umatilla	423	26	May	1998
BBSL285779	Megachile	brevis	onobrychidis	Mission, Wildhorse Golf Course	45.639	-118.685	USA	Oregon	Umatilla	423	16	Jun	1998
BBSL285815	Megachile	brevis	onobrychidis	Mission, Wildhorse Golf Course	45.639	-118.685	USA	Oregon	Umatilla	423	16	Jun	1998
BBSL285847	Megachile	brevis	onobrychidis	Mission, Wildhorse Golf Course	45.639	-118.685	USA	Oregon	Umatilla	423	16	Jun	1998
BBSL285848	Megachile	brevis	onobrychidis	Mission, Wildhorse Golf Course	45.639	-118.685	USA	Oregon	Umatilla	423	16	Jun	1998
BBSL285901	Megachile	brevis	onobrychidis	Mission, Wildhorse Golf Course	45.639	-118.685	USA	Oregon	Umatilla	423	23	Jun	1998
BBSL285908	Megachile	brevis	onobrychidis	Mission, Wildhorse Golf Course	45.639	-118.685	USA	Oregon	Umatilla	423	23	Jun	1998
BBSL285911	Megachile	brevis	onobrychidis	Mission, Wildhorse Golf Course	45.639	-118.685	USA	Oregon	Umatilla	423	23	Jun	1998
BBSL285924	Megachile	brevis	onobrychidis	Mission, Wildhorse Golf Course	45.639	-118.685	USA	Oregon	Umatilla	423	23	Jun	1998
BBSL285925	Megachile	brevis	onobrychidis	Mission, Wildhorse Golf Course	45.639	-118.685	USA	Oregon	Umatilla	423	23	Jun	1998
BBSL285995	Megachile	brevis	onobrychidis	Mission, Wildhorse Golf Course	45.639	-118.685	USA	Oregon	Umatilla	423	14	Jul	1998
BBSL286011	Megachile	brevis	onobrychidis	Mission, Wildhorse Golf Course	45.639	-118.685	USA	Oregon	Umatilla	423	21	Jul	1998
BBSL286042	Megachile	brevis	onobrychidis	Mission, Wildhorse Golf Course	45.639	-118.685	USA	Oregon	Umatilla	423	28	Jul	1998
BBSL286088	Megachile	brevis	onobrychidis	Mission, Wildhorse Control	45.6704	-118.684	USA	Oregon	Umatilla	367	17	May	1998
BBSL286094	Megachile	brevis	onobrychidis	Mission, Wildhorse Control	45.6704	-118.684	USA	Oregon	Umatilla	367	17	May	1998
BBSL286099	Megachile	brevis	onobrychidis	Mission, Wildhorse Control	45.6704	-118.684	USA	Oregon	Umatilla	367	17	May	1998
BBSL286153	Megachile	brevis	onobrychidis	Mission, Wildhorse Control	45.6704	-118.684	USA	Oregon	Umatilla	367	26	May	1998
BBSL286196	Megachile	brevis	onobrychidis	Mission, Wildhorse Control	45.6704	-118.684	USA	Oregon	Umatilla	367	26	May	1998
BBSL286270	Megachile	brevis	onobrychidis	Mission, Wildhorse Control	45.6704	-118.684	USA	Oregon	Umatilla	367	9	Jun	1998
BBSL286430	Megachile	brevis	onobrychidis	Mission, Wildhorse Control	45.6704	-118.684	USA	Oregon	Umatilla	367	16	Jun	1998
BBSL286471	Megachile	brevis	onobrychidis	Mission, Wildhorse Control	45.6704	-118.684	USA	Oregon	Umatilla	367	23	Jun	1998
BBSL286536	Megachile	brevis	onobrychidis	Mission, Wildhorse Control	45.6704	-118.684	USA	Oregon	Umatilla	367	30	Jun	1998
BBSL286666	Megachile	brevis	onobrychidis	Mission, Wildhorse Control	45.6704	-118.684	USA	Oregon	Umatilla	367	14	Jul	1998
BBSL286668	Megachile	brevis	onobrychidis	Mission, Wildhorse Control	45.6704	-118.684	USA	Oregon	Umatilla	367	14	Jul	1998
BBSL286674	Megachile	brevis	onobrychidis	Mission, Wildhorse Control	45.6704	-118.684	USA	Oregon	Umatilla	367	14	Jul	1998
BBSL286684	Megachile	brevis	onobrychidis	Mission, Wildhorse Control	45.6704	-118.684	USA	Oregon	Umatilla	367	21	Jul	1998
BBSL286698	Megachile	brevis	onobrychidis	Mission, Wildhorse Control	45.6704	-118.684	USA	Oregon	Umatilla	367	21	Jul	1998
BBSL286704	Megachile	brevis	onobrychidis	Mission, Wildhorse Control	45.6704	-118.684	USA	Oregon	Umatilla	367	21	Jul	1998
BBSL286713	Megachile	brevis	onobrychidis	Mission, Wildhorse Control	45.6704	-118.684	USA	Oregon	Umatilla	367	28	Jul	1998
BBSL286714	Megachile	brevis	onobrychidis	Mission, Wildhorse Control	45.6704	-118.684	USA	Oregon	Umatilla	367	28	Jul	1998
BBSL286728	Megachile	brevis	onobrychidis	Mission, Wildhorse Control	45.6704	-118.684	USA	Oregon	Umatilla	367	28	Jul	1998
BBSL286756	Megachile	brevis	onobrychidis	Mission, Wildhorse Control	45.6704	-118.684	USA	Oregon	Umatilla	367	4	Aug	1998
BBSL286950	Megachile	brevis	onobrychidis	Walla Walla, Veterans Golf Course	46.0775	-118.339	USA	Washington	Walla Walla	305	5	Jun	1998
BBSL287331	Megachile	brevis	onobrychidis	Walla Walla, Veterans Golf Course	46.0775	-118.339	USA	Washington	Walla Walla	305	1	Jul	1998
BBSL287341	Megachile	brevis	onobrychidis	Walla Walla, Veterans Golf Course	46.0775	-118.339	USA	Washington	Walla Walla	305	11	Jul	1998
BBSL287483	Megachile	brevis	onobrychidis	Walla Walla, Veterans Golf Course	46.0775	-118.339	USA	Washington	Walla Walla	305	9	Aug	1998
BBSL287533	Megachile	brevis	onobrychidis	Walla Walla, Veterans Golf Course	46.0775	-118.339	USA	Washington	Walla Walla	305	16	Aug	1998
BBSL287551	Megachile	brevis	onobrychidis	Walla Walla, Veterans Golf Course	46.0775	-118.339	USA	Washington	Walla Walla	305	21	Aug	1998
BBSL287597	Megachile	brevis	onobrychidis	Walla Walla, Veterans Golf Course	46.0775	-118.339	USA	Washington	Walla Walla	305	21	Aug	1998
BBSL287606	Megachile	brevis	onobrychidis	Walla Walla, Veterans Golf Course	46.0775	-118.339	USA	Washington	Walla Walla	305	21	Aug	1998
BBSL287610	Megachile	brevis	onobrychidis	Walla Walla, Veterans Golf Course	46.0775	-118.339	USA	Washington	Walla Walla	305	26	Aug	1998
BBSL287711	Megachile	brevis	onobrychidis	Walla Walla, Veterans Control	46.6175	-118.352	USA	Washington	Walla Walla	308	3	Jun	1998
BBSL287715	Megachile	brevis	onobrychidis	Walla Walla, Veterans Control	46.6175	-118.352	USA	Washington	Walla Walla	308	3	Jun	1998
BBSL287773	Megachile	brevis	onobrychidis	Walla Walla, Veterans Control	46.6175	-118.352	USA	Washington	Walla Walla	308	24	Jun	1998
BBSL288034	Megachile	brevis	onobrychidis	Richland, Horn Rapids Golf Course	46.3238	-119.32	USA	Washington	Benton	119	9	Jun	1998
BBSL288051	Megachile	brevis	onobrychidis	Richland, Horn Rapids Golf Course	46.3238	-119.32	USA	Washington	Benton	119	2	Jul	1998
BBSL288065	Megachile	brevis	onobrychidis	Richland, Horn Rapids Golf Course	46.3238	-119.32	USA	Washington	Benton	119	10	Jul	1998
BBSL288096	Megachile	brevis	onobrychidis	Richland, Horn Rapids Golf Course	46.3238	-119.32	USA	Washington	Benton	119	10	Jul	1998
BBSL288100	Megachile	brevis	onobrychidis	Richland, Horn Rapids Golf Course	46.3238	-119.32	USA	Washington	Benton	119	19	Jul	1998
BBSL288148	Megachile	brevis	onobrychidis	Richland, Horn Rapids Golf Course	46.3238	-119.32	USA	Washington	Benton	119	2	Aug	1998
BBSL288152	Megachile	brevis	onobrychidis	Richland, Horn Rapids Golf Course	46.3238	-119.32	USA	Washington	Benton	119	2	Aug	1998
BBSL288159	Megachile	brevis	onobrychidis	Richland, Horn Rapids Golf Course	46.3238	-119.32	USA	Washington	Benton	119	2	Aug	1998
BBSL288199	Megachile	brevis	onobrychidis	Richland, Horn Rapids Golf Course	46.3238	-119.32	USA	Washington	Benton	119	28	Aug	1998
BBSL288204	Megachile	brevis	onobrychidis	Richland, Horn Rapids Golf Course	46.3238	-119.32	USA	Washington	Benton	119	28	Aug	1998
BBSL288256	Megachile	brevis	onobrychidis	Richland, Horn Rapids Control	46.3514	-119.315	USA	Washington	Benton	126	10	Jul	1998
BBSL306489	Megachile	brevis	onobrychidis	Lovell Canyon	36.1667	-115.579	USA	Nevada	Clark	1859	21	Jul	1998
BBSL317732	Megachile	brevis	onobrychidis	St. Thomas Gap	36.4041	-114.093	USA	Nevada	Clark	739	6	Oct	1998
BBSL317775	Megachile	brevis	onobrychidis	St. Thomas Gap	36.4041	-114.093	USA	Nevada	Clark	739	6	Oct	1998
BBSL492807	Megachile	brevis	onobrychidis	2 mi N Little Granite Mt.	40.225	-112.833	USA	Utah	Tooele	1440	23	Sep	2003
BBSL518386	Megachile	brevis	onobrychidis	Fourmile Canyon	41.4747	-111.829	USA	Utah	Cache	1709	3	Jul	1992
BBSL518387	Megachile	brevis	onobrychidis	Fourmile Canyon	41.4747	-111.829	USA	Utah	Cache	1709	12	Jul	1992
BBSL518388	Megachile	brevis	onobrychidis	Fourmile Canyon	41.4747	-111.829	USA	Utah	Cache	1709	21	Jul	1992
BBSL518389	Megachile	brevis	onobrychidis	Fourmile Canyon	41.4747	-111.829	USA	Utah	Cache	1709	12	Jul	1992
BBSL518390	Megachile	brevis	onobrychidis	Fourmile Canyon, S of Avon	41.4786	-111.831	USA	Utah	Cache	1652	20	Jun	1992
BBSL518391	Megachile	brevis	onobrychidis	Fourmile Canyon, S of Avon	41.4786	-111.831	USA	Utah	Cache	1652	20	Jun	1992
BBSL518392	Megachile	brevis	onobrychidis	Hyrum Dam	41.6242	-111.873	USA	Utah	Cache	1421	4	Sep	1987
BBSL518393	Megachile	brevis	onobrychidis	Hyrum Dam	41.6242	-111.873	USA	Utah	Cache	1421	4	Sep	1987
BBSL518394	Megachile	brevis	onobrychidis	Hyrum	41.6329	-111.831	USA	Utah	Cache	1465	8	Aug	1981
BBSL518395	Megachile	brevis	onobrychidis	Hyrum	41.6329	-111.831	USA	Utah	Cache	1465	8	Aug	1981
BBSL518396	Megachile	brevis	onobrychidis	Hyrum Dam	41.6242	-111.873	USA	Utah	Cache	1421	9	Aug	1985
BBSL518397	Megachile	brevis	onobrychidis	Green Canyon, NE of Logan	41.7675	-111.781	USA	Utah	Cache	1543	24	Jun	1995
BBSL518398	Megachile	brevis	onobrychidis	Green Canyon, N of Logan	41.7675	-111.781	USA	Utah	Cache	1543	6	Aug	1995
BBSL518399	Megachile	brevis	onobrychidis	Green Canyon	41.7675	-111.781	USA	Utah	Cache	1543	2	Sep	1972
BBSL518400	Megachile	brevis	onobrychidis	Green Canyon	41.7675	-111.781	USA	Utah	Cache	1543	26	Sep	1977
BBSL518401	Megachile	brevis	onobrychidis	Green Canyon	41.7675	-111.781	USA	Utah	Cache	1543	27	Aug	1979
BBSL518402	Megachile	brevis	onobrychidis	Green Canyon	41.7675	-111.781	USA	Utah	Cache	1543	27	Aug	1979
BBSL518403	Megachile	brevis	onobrychidis	Green Canyon	41.7675	-111.781	USA	Utah	Cache	1543	27	Aug	1979
BBSL518404	Megachile	brevis	onobrychidis	Green Canyon	41.7675	-111.781	USA	Utah	Cache	1543	4	Jul	1969
BBSL518405	Megachile	brevis	onobrychidis	Green Canyon	41.7675	-111.781	USA	Utah	Cache	1543	2	Sep	1972
BBSL518406	Megachile	brevis	onobrychidis	Green Canyon	41.7675	-111.781	USA	Utah	Cache	1543	2	Sep	1972
BBSL518407	Megachile	brevis	onobrychidis	Green Canyon	41.7675	-111.781	USA	Utah	Cache	1543	29	Aug	1979
BBSL518408	Megachile	brevis	onobrychidis	Cornish	41.9756	-111.953	USA	Utah	Cache	1366	12	Aug	1983
BBSL518409	Megachile	brevis	onobrychidis	Cornish	41.9756	-111.953	USA	Utah	Cache	1366	10	Jul	1968
BBSL518410	Megachile	brevis	onobrychidis	Cornish	41.9756	-111.953	USA	Utah	Cache	1366	15	Jun	1968
BBSL518411	Megachile	brevis	onobrychidis	North Logan	41.7675	-111.804	USA	Utah	Cache	1423	21	Jul	1985
BBSL518412	Megachile	brevis	onobrychidis	North Logan	41.7675	-111.804	USA	Utah	Cache	1423	27	Aug	1974
BBSL518413	Megachile	brevis	onobrychidis	North Logan	41.7675	-111.804	USA	Utah	Cache	1423	27	Aug	1974
BBSL518414	Megachile	brevis	onobrychidis	Logan	41.73	-111.83	USA	Utah	Cache	1385	17	Aug	1965
BBSL518415	Megachile	brevis	onobrychidis	Logan, 5 mi W	41.7456	-111.929	USA	Utah	Cache	1344	8	Jul	1957
BBSL518416	Megachile	brevis	onobrychidis	Logan	41.73	-111.83	USA	Utah	Cache	1385	3	Jul	1972
BBSL518420	Megachile	brevis	onobrychidis	Cache Junction	41.8356	-112.002	USA	Utah	Cache	1355	4	Sep	1943
BBSL518421	Megachile	brevis	onobrychidis	Cornish	41.9756	-111.953	USA	Utah	Cache	1366	5	Sep	1961
BBSL518422	Megachile	brevis	onobrychidis	Newton	41.8628	-111.99	USA	Utah	Cache	1384	12	Aug	1958
BBSL518423	Megachile	brevis	onobrychidis	Amalga	41.8611	-111.895	USA	Utah	Cache	1350	2	Jul	1944
BBSL518424	Megachile	brevis	onobrychidis	Petersboro	41.7692	-111.981	USA	Utah	Cache	1356	25	Jul	1958
BBSL518425	Megachile	brevis	onobrychidis	Petersboro	41.7692	-111.981	USA	Utah	Cache	1356	4	Jul	1958
BBSL518426	Megachile	brevis	onobrychidis	Bear Lake	41.9776	-111.402	USA	Utah	Rich	1813	7	Jul	1995
BBSL518427	Megachile	brevis	onobrychidis	Preston Spring	42.0959	-111.761	USA	Idaho	Franklin	1577	11	Jul	1953
BBSL546226	Megachile	brevis	onobrychidis	Yosem Vly, El Capitan Mdw	37.7232	-119.637	USA	California	Mariposa	1217	28	Jul	2004
BBSL550349	Megachile	brevis	onobrychidis	Yosem Vly, .9mi W Sentinel Pk	37.7301	-119.61	USA	California	Mariposa	1227	15	Jun	2004
BBSL555998	Megachile	brevis	onobrychidis	Yosem Vly, El Capitan Mdw	37.7232	-119.637	USA	California	Mariposa	1217	23	Aug	2004
BBSL562530	Megachile	brevis	onobrychidis	Yosem Vly, El Capitan Mdw	37.7232	-119.637	USA	California	Mariposa	1217	12	Jul	2004
BBSL567283	Megachile	brevis	onobrychidis	Yosem Vly, El Capitan Mdw	37.7232	-119.637	USA	California	Mariposa	1217	23	Aug	2004
BBSL615574	Megachile	brevis	onobrychidis	El Portal, 1.1mi S Eagle Pk	37.6729	-119.792	USA	California	Mariposa	559	14	Jun	2005
BBSL616995	Megachile	brevis	onobrychidis	Hodgdon Meadow	37.796	-119.861	USA	California	Tuolumne	1446	3	Aug	2005
BBSL628092	Megachile	brevis	onobrychidis	1.71 mi SWbyW Elephant Rock	37.7027	-119.743	USA	California	Mariposa	1333	16	Jul	2005
BBSL628207	Megachile	brevis	onobrychidis	NULL	37.7104	-119.366	USA	California	Madera	2460	3	Aug	2005
BBSL640514	Megachile	brevis	onobrychidis	4.17 mi SE Wig Mt.	40.2779	-113.007	USA	Utah	Tooele	1338	26	Sep	2005
BBSL640525	Megachile	brevis	onobrychidis	4.17 mi SE Wig Mt.	40.2779	-113.007	USA	Utah	Tooele	1338	26	Sep	2005
BBSL640526	Megachile	brevis	onobrychidis	4.17 mi SE Wig Mt.	40.2779	-113.007	USA	Utah	Tooele	1338	26	Sep	2005
BBSL642240	Megachile	brevis	onobrychidis	4.17 mi SE Wig Mt.	40.2779	-113.007	USA	Utah	Tooele	1338	13	Sep	2005
BBSL642971	Megachile	brevis	onobrychidis	4.6 mi WSW Little Granite Mtn.	40.1774	-112.922	USA	Utah	Tooele	1327	23	Jun	2005
BBSL645503	Megachile	brevis	onobrychidis	6.3 mi N Wig Mt.	40.4007	-113.091	USA	Utah	Tooele	1319	26	Sep	2005
BBSL645567	Megachile	brevis	onobrychidis	2 mi N Little Granite Mt.	40.225	-112.833	USA	Utah	Tooele	1440	29	Sep	2005
BBSL664753	Megachile	brevis	onobrychidis	Sandy Hollow WMA-South	30.82	-90.4	USA	Louisiana	Tangipahoa	70	10	Jul	2003
BBSL664754	Megachile	brevis	onobrychidis	Sandy Hollow WMA-South	30.82	-90.4	USA	Louisiana	Tangipahoa	70	16	Jun	2003
BBSL664755	Megachile	brevis	onobrychidis	Sandy Hollow WMA	30.84	-90.39	USA	Louisiana	Tangipahoa	81	3	Jul	2002
BBSL664756	Megachile	brevis	onobrychidis	Sandy Hollow WMA-South	30.82	-90.4	USA	Louisiana	Tangipahoa	70	10	Jul	2003
BBSL664757	Megachile	brevis	onobrychidis	Sandy Hollow WMA-South	30.82	-90.4	USA	Louisiana	Tangipahoa	70	29	Jul	2003
BBSL732530	Megachile	brevis	onobrychidis	Tomer Butte	46.7088	-116.932	USA	Idaho	Latah	912	1	Jul	2003
BBSL732594	Megachile	brevis	onobrychidis	Kramer Prairie	46.5832	-117.214	USA	Washington	Whitman	840	16	Jul	2003
BBSL732598	Megachile	brevis	onobrychidis	Kramer Prairie	46.5832	-117.214	USA	Washington	Whitman	840	16	Jul	2003
BBSL732601	Megachile	brevis	onobrychidis	Kramer Prairie	46.5832	-117.214	USA	Washington	Whitman	840	16	Jul	2003
BBSL733027	Megachile	brevis	onobrychidis	Rose Creek	46.8258	-117.208	USA	Washington	Whitman	740	16	Jul	2003
BBSL733031	Megachile	brevis	onobrychidis	Rose Creek	46.8258	-117.208	USA	Washington	Whitman	740	16	Jul	2003
BBSL733033	Megachile	brevis	onobrychidis	Rose Creek	46.8258	-117.208	USA	Washington	Whitman	740	16	Jul	2003
BBSL733224	Megachile	brevis	onobrychidis	Smoot Hill CRP	46.822	-117.242	USA	Washington	Whitman	775	13	Aug	2003
BBSL768638	Megachile	brevis	onobrychidis	Sevilleta NWR-G4N	34.3501	-106.884	USA	New Mexico	Socorro	1484	5	Oct	2004
KWC0007998	Megachile	brevis	onobrychidis	Dunsmuir, 2 mi S	41.1835	-122.289	USA	California	Shasta	673	2	Sep	1981
KWC0007999	Megachile	brevis	onobrychidis	Dunsmuir, 2 mi S	41.1835	-122.289	USA	California	Shasta	673	2	Sep	1981
KWC0008000	Megachile	brevis	onobrychidis	Dunsmuir, 2 mi S	41.1835	-122.289	USA	California	Shasta	673	2	Sep	1981
KWC0008001	Megachile	brevis	onobrychidis	Dunsmuir, 2 mi S	41.1835	-122.289	USA	California	Shasta	673	2	Sep	1981
KWC0008002	Megachile	brevis	onobrychidis	Dunsmuir, 2 mi S	41.1835	-122.289	USA	California	Shasta	673	2	Sep	1981
KWC0008003	Megachile	brevis	onobrychidis	Dunsmuir, 2 mi S	41.1835	-122.289	USA	California	Shasta	673	2	Sep	1981
KWC0008004	Megachile	brevis	onobrychidis	Frazier Park, 3.5 mi E	34.8187	-118.891	USA	California	Kern	1177	18	Jun	1981
KWC0008005	Megachile	brevis	onobrychidis	Frazier Park, 3.5 mi E	34.8187	-118.891	USA	California	Kern	1177	18	Jun	1981
KWC0008006	Megachile	brevis	onobrychidis	Frazier Park, 3.5 mi E	34.8187	-118.891	USA	California	Kern	1177	18	Jun	1981
KWC0008009	Megachile	brevis	onobrychidis	Summit Valley, 1/4 mi E of Hwy 15 on 138	34.3159	-117.465	USA	California	San Bernardino	991	3	Jun	1981
KWC0008010	Megachile	brevis	onobrychidis	Riverside	34.0174	-117.509	USA	California	Riverside	246	5	Apr	1981
KWC0008011	Megachile	brevis	onobrychidis	Riverside	34.0174	-117.509	USA	California	Riverside	246	23	Oct	1980
KWC0008013	Megachile	brevis	onobrychidis	Pena Spring	33.2258	-116.464	USA	California	San Diego	1039	15	Aug	1985
KWC0008014	Megachile	brevis	onobrychidis	Pena Spring	33.2258	-116.464	USA	California	San Diego	1039	15	Aug	1985
KWC0008019	Megachile	brevis	onobrychidis	Riverside	34.0174	-117.509	USA	California	Riverside	246	20	Sep	1985
KWC0008020	Megachile	brevis	onobrychidis	Riverside	34.0174	-117.509	USA	California	Riverside	246	20	Sep	1985
KWC0008025	Megachile	brevis	onobrychidis	Peña Blanca, Rt. 289	31.3883	-111.094	USA	Arizona	Santa Cruz	1208	20	Sep	1989
KWC0008026	Megachile	brevis	onobrychidis	Patagonia, 4.5 mi on rt 82	31.5024	-110.809	USA	Arizona	Santa Cruz	1238	21	Sep	1989
KWC0008033	Megachile	brevis	onobrychidis	Menifee Valley (hills on W end)	33.6892	-117.18	USA	California	Riverside	437	31	May	1987
KWC0008036	Megachile	brevis	onobrychidis	Wilcox	31.9429	-109.792	USA	Arizona	Cochise	1296	12	Aug	1987
KWC0008037	Megachile	brevis	onobrychidis	Box Canyon	31.8017	-110.807	USA	Arizona	Pima	1306	11	Aug	1987
KWC0008038	Megachile	brevis	onobrychidis	Mount San Jacinto	33.7475	-116.714	USA	California	Riverside	1656	16	Jun	1989
KWC0008040	Megachile	brevis	onobrychidis	Truckee	39.3298	-120.183	USA	California	Nevada	1781	19	Jul	1980
KWC0008041	Megachile	brevis	onobrychidis	Whitney Portal	36.5907	-118.231	USA	California	Inyo	2458	2	Aug	1941
KWC0008042	Megachile	brevis	onobrychidis	Rock Creek Road	37.5563	-118.678	USA	California	Mono	2194	1	Jul	1993
KWC0008044	Megachile	brevis	onobrychidis	Peña Blanca, Rt. 289	31.3883	-111.094	USA	Arizona	Santa Cruz	1208	20	Sep	1989
KWC0008046	Megachile	brevis	onobrychidis	UCR Campus	33.976	-117.325	USA	California	Riverside	338	1	Aug	1989
PINN56476	Megachile	brevis	onobrychidis	McCabe Canyon Mouth, 2.7km NE	36.509	-121.129	USA	California	San Benito	394	17	Jun	2011
YOSE161931	Megachile	brevis	onobrychidis	El Portal, 1.1mi S Eagle Pk	37.6729	-119.792	USA	California	Mariposa	559	5	Jul	2006
YOSE164467	Megachile	brevis	onobrychidis	Yosem Vly, El Capitan Mdw	37.7232	-119.637	USA	California	Mariposa	1217	5	Jul	2006
YOSE183922	Megachile	brevis	onobrychidis	Foresta Rd, 0.7mi SbyW Eagle Peak	37.6776	-119.791	USA	California	Mariposa	792	31	May	2006
YOSE184416	Megachile	brevis	onobrychidis	Yosem Vly, El Capitan Mdw	37.7232	-119.637	USA	California	Mariposa	1217	7	Jun	2006
YOSE186393	Megachile	brevis	onobrychidis	Yosem Vly, El Capitan Mdw	37.7232	-119.637	USA	California	Mariposa	1217	16	Aug	2006
YOSE187766	Megachile	brevis	onobrychidis	El Portal, 1.1mi S Eagle Pk	37.6729	-119.792	USA	California	Mariposa	559	22	Jun	2006
YOSE189757	Megachile	brevis	onobrychidis	Merced Lk Tr, 1.2mi SWbyW Moraine Dome	37.7348	-119.51	USA	California	Mariposa	1889	28	Jul	2006
YOSE190887	Megachile	brevis	onobrychidis	Yosem Vly, .9mi W Sentinel Pk	37.7301	-119.61	USA	California	Mariposa	1227	16	Aug	2006
YOSE195161	Megachile	brevis	onobrychidis	2.3 mi ENE Eagle Peak	37.7024	-119.751	USA	California	Mariposa	1332	15	Jul	2006
YOSE195162	Megachile	brevis	onobrychidis	2.3 mi ENE Eagle Peak	37.7024	-119.751	USA	California	Mariposa	1332	15	Jul	2006
YOSE195163	Megachile	brevis	onobrychidis	2.3 mi ENE Eagle Peak	37.7024	-119.751	USA	California	Mariposa	1332	15	Jul	2006
YOSE195164	Megachile	brevis	onobrychidis	2.3 mi ENE Eagle Peak	37.7024	-119.751	USA	California	Mariposa	1332	15	Jul	2006
YOSE195165	Megachile	brevis	onobrychidis	2.3 mi ENE Eagle Peak	37.7024	-119.751	USA	California	Mariposa	1332	15	Jul	2006
YOSE195167	Megachile	brevis	onobrychidis	2.3 mi ENE Eagle Peak	37.7024	-119.751	USA	California	Mariposa	1332	15	Jul	2006
YOSE199831	Megachile	brevis	onobrychidis	Yosem Vly, El Capitan Mdw	37.7232	-119.637	USA	California	Mariposa	1217	2	Aug	2006
ZION19901	Megachile	brevis	onobrychidis	Lemmon Spr., 0.88 mi NW	37.2936	-112.915	USA	Utah	Washington	2003	15	Jul	2006
ZION20561	Megachile	brevis	onobrychidis	Stave Spr., 0.50 mi NNW	37.268	-112.91	USA	Utah	Washington	1950	12	Jun	2006
ZION20600	Megachile	brevis	onobrychidis	Stave Spr., 0.50 mi NNW	37.268	-112.91	USA	Utah	Washington	1950	12	Jun	2006
ZION20671	Megachile	brevis	onobrychidis	Stave Spr., 0.50 mi NNW	37.268	-112.91	USA	Utah	Washington	1950	23	Jun	2006
ZION20789	Megachile	brevis	onobrychidis	Lemmon Spr., 0.88 mi NW	37.2936	-112.915	USA	Utah	Washington	2003	1	Jun	2006
ZION20802	Megachile	brevis	onobrychidis	Lemmon Spr., 0.88 mi NW	37.2936	-112.915	USA	Utah	Washington	2003	1	Jun	2006
ZION21415	Megachile	brevis	onobrychidis	Spendlove Kn., 0.28 mi NNE	37.3404	-113.106	USA	Utah	Washington	1972	13	Jul	2006
ZION21481	Megachile	brevis	onobrychidis	Spendlove Kn., 0.40 mi NE	37.3408	-113.103	USA	Utah	Washington	1972	13	Jul	2006
ZION21498	Megachile	brevis	onobrychidis	Spendlove Kn., 0.40 mi NE	37.3408	-113.103	USA	Utah	Washington	1972	13	Jul	2006
ZION21701	Megachile	brevis	onobrychidis	Firepit Kn., 0.72 mi E	37.3494	-113.091	USA	Utah	Washington	1987	5	Jul	2006
ZION22317	Megachile	brevis	onobrychidis	Spendlove Kn., 0.40 mi NE	37.3408	-113.103	USA	Utah	Washington	1972	22	Jun	2006
ZION22782	Megachile	brevis	onobrychidis	Spendlove Kn., 0.28 mi NNE	37.3404	-113.106	USA	Utah	Washington	1972	22	Jun	2006
ZION22798	Megachile	brevis	onobrychidis	Firepit Kn., 0.72 mi E	37.3494	-113.091	USA	Utah	Washington	1987	19	Jun	2006
ZION23110	Megachile	brevis	onobrychidis	Stave Spr., 0.50 mi NNW	37.268	-112.91	USA	Utah	Washington	1950	12	Jul	2006
ZION23177	Megachile	brevis	onobrychidis	Spendlove Kn., 0.40 mi NE	37.3408	-113.103	USA	Utah	Washington	1972	22	Jun	2006
ZION23182	Megachile	brevis	onobrychidis	Spendlove Kn., 0.40 mi NE	37.3408	-113.103	USA	Utah	Washington	1972	22	Jun	2006
ZION23559	Megachile	brevis	onobrychidis	Firepit Kn., 0.72 mi E	37.3494	-113.091	USA	Utah	Washington	1987	19	Jun	2006
ZION23573	Megachile	brevis	onobrychidis	Firepit Kn., 0.72 mi E	37.3494	-113.091	USA	Utah	Washington	1987	19	Jun	2006
ZION23611	Megachile	brevis	onobrychidis	Stave Spr., 0.82 mi NW	37.2694	-112.917	USA	Utah	Washington	1950	26	May	2006
ZION23619	Megachile	brevis	onobrychidis	Stave Spr., 0.50 mi NNW	37.268	-112.91	USA	Utah	Washington	1950	26	May	2006
ZION23688	Megachile	brevis	onobrychidis	Firepit Kn., 0.72 mi E	37.3494	-113.091	USA	Utah	Washington	1987	6	Jun	2006
ZION23762	Megachile	brevis	onobrychidis	1.54 mi NNW Wire Valley Kn.	37.1716	-113.081	USA	Utah	Washington	1135	23	May	2006
ZION23830	Megachile	brevis	onobrychidis	Stave Spr., 0.50 mi NNW	37.268	-112.91	USA	Utah	Washington	1950	26	May	2006
ZION23919	Megachile	brevis	onobrychidis	Angels Landing, 0.24 mi SSW	37.266	-112.949	USA	Utah	Washington	1890	15	May	2006
ZION24178	Megachile	brevis	onobrychidis	Spendlove Kn., 0.40 mi NE	37.3408	-113.103	USA	Utah	Washington	1972	22	Jun	2006
ZION24195	Megachile	brevis	onobrychidis	Spendlove Kn., 0.40 mi NE	37.3408	-113.103	USA	Utah	Washington	1972	22	Jun	2006
ZION24213	Megachile	brevis	onobrychidis	Stave Spr., 0.50 mi NNW	37.268	-112.91	USA	Utah	Washington	1950	23	Jun	2006
ZION24338	Megachile	brevis	onobrychidis	2.77 mi ESE The Great Arch	37.207	-112.896	USA	Utah	Kane	1748	3	Jul	2006
ZION24339	Megachile	brevis	onobrychidis	2.77 mi ESE The Great Arch	37.207	-112.896	USA	Utah	Kane	1748	3	Jul	2006
ZION24384	Megachile	brevis	onobrychidis	Stave Spr., 0.50 mi NNW	37.268	-112.91	USA	Utah	Washington	1950	23	Jun	2006
ZION24540	Megachile	brevis	onobrychidis	Lemmon Spr., 0.63 mi NNW	37.2953	-112.909	USA	Utah	Washington	2003	16	Jun	2006
ZION24680	Megachile	brevis	onobrychidis	Spendlove Kn., 0.40 mi NE	37.3408	-113.103	USA	Utah	Washington	1972	22	Jun	2006
ZION24711	Megachile	brevis	onobrychidis	Stave Spr., 0.50 mi NNW	37.268	-112.91	USA	Utah	Washington	1950	23	Jun	2006
ZION24721	Megachile	brevis	onobrychidis	Stave Spr., 0.50 mi NNW	37.268	-112.91	USA	Utah	Washington	1950	23	Jun	2006
ZION24849	Megachile	brevis	onobrychidis	Firepit Kn., 0.73 mi SE	37.3459	-113.092	USA	Utah	Washington	1994	6	Jun	2006
ZION24857	Megachile	brevis	onobrychidis	Firepit Kn., 0.72 mi E	37.3494	-113.091	USA	Utah	Washington	1987	6	Jun	2006
ZION24944	Megachile	brevis	onobrychidis	Stave Spr., 0.50 mi NNW	37.268	-112.91	USA	Utah	Washington	1950	12	Jun	2006
ZION24963	Megachile	brevis	onobrychidis	Stave Spr., 0.50 mi NNW	37.268	-112.91	USA	Utah	Washington	1950	12	Jun	2006
ZION25008	Megachile	brevis	onobrychidis	Spendlove Kn., 0.40 mi NE	37.3408	-113.103	USA	Utah	Washington	1972	13	Jun	2006
ZION25633	Megachile	brevis	onobrychidis	Spendlove Kn., 0.40 mi NE	37.3408	-113.103	USA	Utah	Washington	1972	13	Jul	2006
ZION26151	Megachile	brevis	onobrychidis	Lemmon Spr., 0.88 mi NW	37.2936	-112.915	USA	Utah	Washington	2003	2	Jun	2006
ZION26769	Megachile	brevis	onobrychidis	Firepit Kn., 0.72 mi E	37.3494	-113.091	USA	Utah	Washington	1987	14	Jul	2006
ZION26997	Megachile	brevis	onobrychidis	Firepit Kn., 0.73 mi SE	37.3459	-113.092	USA	Utah	Washington	1994	14	Jul	2006
ZION27851	Megachile	brevis	onobrychidis	Stave Spr., 0.50 mi NNW	37.268	-112.91	USA	Utah	Washington	1950	4	Jun	2007
ZION28113	Megachile	brevis	onobrychidis	Firepit Kn., 0.72 mi E	37.3494	-113.091	USA	Utah	Washington	1987	24	Apr	2007
ZION28129	Megachile	brevis	onobrychidis	Firepit Kn., 0.72 mi E	37.3494	-113.091	USA	Utah	Washington	1987	24	Apr	2007
ZION28657	Megachile	brevis	onobrychidis	Stave Spr., 0.50 mi NNW	37.268	-112.91	USA	Utah	Washington	1950	20	Jun	2007
ZION28687	Megachile	brevis	onobrychidis	Stave Spr., 0.50 mi NNW	37.268	-112.91	USA	Utah	Washington	1950	20	Jun	2007
ZION32597	Megachile	brevis	onobrychidis	Spendlove Kn., 0.28 mi NNE	37.3404	-113.106	USA	Utah	Washington	1972	29	May	2007
ZION32598	Megachile	brevis	onobrychidis	Spendlove Kn., 0.28 mi NNE	37.3404	-113.106	USA	Utah	Washington	1972	29	May	2007
ZION32603	Megachile	brevis	onobrychidis	Spendlove Kn., 0.28 mi NNE	37.3404	-113.106	USA	Utah	Washington	1972	29	May	2007
ZION34923	Megachile	brevis	onobrychidis	1.31 mi NW Pine Valley Pk.	37.3399	-113.101	USA	Utah	Washington	1972	13	Jun	2007
ZION35839	Megachile	brevis	onobrychidis	Firepit Kn., 0.66 mi NNW	37.3536	-113.115	USA	Utah	Washington	1943	10	Jul	2007
ZION35891	Megachile	brevis	onobrychidis	Firepit Kn., 0.73 mi SE	37.3459	-113.092	USA	Utah	Washington	1994	10	Jul	2007
ZION36044	Megachile	brevis	onobrychidis	1.31 mi NW Pine Valley Pk.	37.3399	-113.101	USA	Utah	Washington	1972	29	May	2007
ZION36048	Megachile	brevis	onobrychidis	1.31 mi NW Pine Valley Pk.	37.3399	-113.101	USA	Utah	Washington	1972	29	May	2007
ZION36510	Megachile	brevis	onobrychidis	Firepit Kn., 0.72 mi E	37.3494	-113.091	USA	Utah	Washington	1987	11	Jun	2007
ZION36684	Megachile	brevis	onobrychidis	Stave Spr., 0.50 mi NNW	37.268	-112.91	USA	Utah	Washington	1950	20	Jun	2007
ZION36811	Megachile	brevis	onobrychidis	Stave Spr., 0.50 mi NNW	37.268	-112.91	USA	Utah	Washington	1950	2	Jul	2007
ZION37035	Megachile	brevis	onobrychidis	1.54 mi NNW Wire Valley Kn.	37.1716	-113.081	USA	Utah	Washington	1135	24	Apr	2007
ZION37166	Megachile	brevis	onobrychidis	Stave Spr., 0.50 mi NNW	37.268	-112.91	USA	Utah	Washington	1950	4	Jun	2007
ZION38571	Megachile	brevis	onobrychidis	Stave Spr., 0.50 mi NNW	37.268	-112.91	USA	Utah	Washington	1950	4	Jun	2007
ZION38572	Megachile	brevis	onobrychidis	Stave Spr., 0.50 mi NNW	37.268	-112.91	USA	Utah	Washington	1950	4	Jun	2007
ZION38597	Megachile	brevis	onobrychidis	Stave Spr., 0.50 mi NNW	37.268	-112.91	USA	Utah	Washington	1950	4	Jun	2007
ZION38598	Megachile	brevis	onobrychidis	Stave Spr., 0.50 mi NNW	37.268	-112.91	USA	Utah	Washington	1950	4	Jun	2007
ZION38599	Megachile	brevis	onobrychidis	Stave Spr., 0.50 mi NNW	37.268	-112.91	USA	Utah	Washington	1950	4	Jun	2007
ZION39745	Megachile	brevis	onobrychidis	Oak Creek Cyn.	37.2131	-112.996	USA	Utah	Washington	1282	30	May	2007
ZION40262	Megachile	brevis	onobrychidis	3.53 mi NNE The Watchman	37.1774	-112.916	USA	Utah	Washington	1600	19	Jul	2006
ZION40335	Megachile	brevis	onobrychidis	3.53 mi NNE The Watchman	37.1774	-112.916	USA	Utah	Washington	1600	19	Jul	2006
ZION40997	Megachile	brevis	onobrychidis	Spendlove Kn., 0.28 mi NNE	37.3404	-113.106	USA	Utah	Washington	1972	13	Jun	2007
ZION40999	Megachile	brevis	onobrychidis	Spendlove Kn., 0.28 mi NNE	37.3404	-113.106	USA	Utah	Washington	1972	13	Jun	2007
107686	Megachile	gentilis	NULL	Guaymas	27.9235	-110.892	Mexico	Sonora	NULL	6	26	Sep	1966
107687	Megachile	gentilis	NULL	Guaymas	27.9235	-110.892	Mexico	Sonora	NULL	6	26	Sep	1966
107688	Megachile	gentilis	NULL	Guaymas	27.9235	-110.892	Mexico	Sonora	NULL	6	26	Sep	1966
107689	Megachile	gentilis	NULL	Guaymas	27.9235	-110.892	Mexico	Sonora	NULL	6	26	Sep	1966
107690	Megachile	gentilis	NULL	Guaymas	27.9235	-110.892	Mexico	Sonora	NULL	6	26	Sep	1966
107691	Megachile	gentilis	NULL	Guaymas	27.9235	-110.892	Mexico	Sonora	NULL	6	26	Sep	1966
107692	Megachile	gentilis	NULL	Guaymas	27.9235	-110.892	Mexico	Sonora	NULL	6	26	Sep	1966
107693	Megachile	gentilis	NULL	Guaymas	27.9235	-110.892	Mexico	Sonora	NULL	6	26	Sep	1966
107694	Megachile	gentilis	NULL	Guaymas	27.9235	-110.892	Mexico	Sonora	NULL	6	26	Sep	1966
107695	Megachile	gentilis	NULL	Guaymas	27.9235	-110.892	Mexico	Sonora	NULL	6	26	Sep	1966
107696	Megachile	gentilis	NULL	Guaymas	27.9235	-110.892	Mexico	Sonora	NULL	6	26	Sep	1966
107697	Megachile	gentilis	NULL	Navajoa	27.0772	-109.453	Mexico	Sonora	NULL	40	9	Sep	1970
107698	Megachile	gentilis	NULL	Magdalena	30.6271	-110.962	Mexico	Sonora	NULL	764	2	Sep	1970
107700	Megachile	gentilis	NULL	Bentsen Rio Grande Valley State Park	26.1728	-98.3822	USA	Texas	Hidalgo	37	18	Jul	1980
107702	Megachile	gentilis	NULL	Tucson	32.22	-110.92	USA	Arizona	Pima	759	27	Sep	1960
107703	Megachile	gentilis	NULL	Superior, Arizona	33.2878	-111.104	USA	Arizona	Pinal	846	23	Oct	1950
107704	Megachile	gentilis	NULL	Pena Blanca Lake	31.4092	-111.085	USA	Arizona	Santa Cruz	1185	31	Aug	1958
107705	Megachile	gentilis	NULL	La Crescenta	34.2242	-118.24	USA	California	Los Angeles	474	21	Jul	1939
159784	Megachile	gentilis	NULL	Auberry, N	37.1075	-119.502	USA	California	Fresno	680	26	May	1996
159785	Megachile	gentilis	NULL	Auberry, N	37.1075	-119.502	USA	California	Fresno	680	26	May	1996
39937	Megachile	gentilis	NULL	San Rafael Desert	38.8559	-110.46	USA	Utah	Emery	1367	14	Jun	1991
91718	Megachile	onobrychidis	NULL	Logan	41.73	-111.83	USA	Utah	Cache	1385	3	Aug	1950
BBSL231371	Megachile	onobrychidis	NULL	Green Canyon	41.7675	-111.781	USA	Utah	Cache	1543	27	Aug	1997
BBSL231373	Megachile	onobrychidis	NULL	Green Canyon	41.7675	-111.781	USA	Utah	Cache	1543	27	Aug	1997
BBSL231375	Megachile	onobrychidis	NULL	Green Canyon	41.7675	-111.781	USA	Utah	Cache	1543	27	Aug	1997
BBSL231421	Megachile	onobrychidis	NULL	Green Canyon	41.7675	-111.781	USA	Utah	Cache	1543	27	Aug	1997
BBSL231627	Megachile	onobrychidis	NULL	Green Canyon	41.7675	-111.781	USA	Utah	Cache	1543	29	Jul	1997
BBSL231628	Megachile	onobrychidis	NULL	Green Canyon	41.7675	-111.781	USA	Utah	Cache	1543	29	Jul	1997
BBSL231630	Megachile	onobrychidis	NULL	Green Canyon	41.7675	-111.781	USA	Utah	Cache	1543	29	Jul	1997
BBSL231632	Megachile	onobrychidis	NULL	Green Canyon	41.7675	-111.781	USA	Utah	Cache	1543	29	Jul	1997
BBSL231768	Megachile	onobrychidis	NULL	Green Canyon	41.7675	-111.781	USA	Utah	Cache	1543	18	Aug	1997
BBSL231769	Megachile	onobrychidis	NULL	Green Canyon	41.7675	-111.781	USA	Utah	Cache	1543	18	Aug	1997
BBSL231770	Megachile	onobrychidis	NULL	Green Canyon	41.7675	-111.781	USA	Utah	Cache	1543	18	Aug	1997
BBSL231771	Megachile	onobrychidis	NULL	Green Canyon	41.7675	-111.781	USA	Utah	Cache	1543	18	Aug	1997
BBSL231772	Megachile	onobrychidis	NULL	Green Canyon	41.7675	-111.781	USA	Utah	Cache	1543	18	Aug	1997
BBSL231773	Megachile	onobrychidis	NULL	Green Canyon	41.7675	-111.781	USA	Utah	Cache	1543	18	Aug	1997
BBSL231774	Megachile	onobrychidis	NULL	Green Canyon	41.7675	-111.781	USA	Utah	Cache	1543	18	Aug	1997
BBSL231816	Megachile	onobrychidis	NULL	Green Canyon	41.7675	-111.781	USA	Utah	Cache	1543	8	Aug	1997
BBSL231817	Megachile	onobrychidis	NULL	Green Canyon	41.7675	-111.781	USA	Utah	Cache	1543	8	Aug	1997
BBSL231818	Megachile	onobrychidis	NULL	Green Canyon	41.7675	-111.781	USA	Utah	Cache	1543	8	Aug	1997
BBSL231820	Megachile	onobrychidis	NULL	Green Canyon	41.7675	-111.781	USA	Utah	Cache	1543	8	Aug	1997
BBSL231823	Megachile	onobrychidis	NULL	Green Canyon	41.7675	-111.781	USA	Utah	Cache	1543	8	Aug	1997
BBSL231825	Megachile	onobrychidis	NULL	Green Canyon	41.7675	-111.781	USA	Utah	Cache	1543	8	Aug	1997
BBSL231832	Megachile	onobrychidis	NULL	Green Canyon	41.7675	-111.781	USA	Utah	Cache	1543	8	Aug	1997
BBSL231890	Megachile	onobrychidis	NULL	Green Canyon	41.7675	-111.781	USA	Utah	Cache	1543	8	Aug	1997
BBSL231970	Megachile	onobrychidis	NULL	Green Canyon	41.7675	-111.781	USA	Utah	Cache	1543	10	Jul	1997
BBSL231974	Megachile	onobrychidis	NULL	Green Canyon	41.7675	-111.781	USA	Utah	Cache	1543	10	Jul	1997
BBSL231976	Megachile	onobrychidis	NULL	Green Canyon	41.7675	-111.781	USA	Utah	Cache	1543	10	Jul	1997
BBSL231977	Megachile	onobrychidis	NULL	Green Canyon	41.7675	-111.781	USA	Utah	Cache	1543	10	Jul	1997
BBSL231978	Megachile	onobrychidis	NULL	Green Canyon	41.7675	-111.781	USA	Utah	Cache	1543	10	Jul	1997
BBSL232066	Megachile	onobrychidis	NULL	Green Canyon	41.7675	-111.781	USA	Utah	Cache	1543	12	Sep	1997
BBSL232067	Megachile	onobrychidis	NULL	Green Canyon	41.7675	-111.781	USA	Utah	Cache	1543	12	Sep	1997
BBSL232069	Megachile	onobrychidis	NULL	Green Canyon	41.7675	-111.781	USA	Utah	Cache	1543	12	Sep	1997
BBSL232074	Megachile	onobrychidis	NULL	Green Canyon	41.7675	-111.781	USA	Utah	Cache	1543	12	Sep	1997
BBSL232084	Megachile	onobrychidis	NULL	Green Canyon	41.7675	-111.781	USA	Utah	Cache	1543	12	Sep	1997
BBSL232853	Megachile	onobrychidis	NULL	Green Canyon	41.7675	-111.781	USA	Utah	Cache	1543	14	Jul	1997
BBSL232854	Megachile	onobrychidis	NULL	Green Canyon	41.7675	-111.781	USA	Utah	Cache	1543	14	Jul	1997
BBSL232858	Megachile	onobrychidis	NULL	Green Canyon	41.7675	-111.781	USA	Utah	Cache	1543	14	Jul	1997
BBSL232860	Megachile	onobrychidis	NULL	Green Canyon	41.7675	-111.781	USA	Utah	Cache	1543	14	Jul	1997
BBSL232862	Megachile	onobrychidis	NULL	Green Canyon	41.7675	-111.781	USA	Utah	Cache	1543	14	Jul	1997
BBSL232866	Megachile	onobrychidis	NULL	Green Canyon	41.7675	-111.781	USA	Utah	Cache	1543	14	Jul	1997
BBSL232868	Megachile	onobrychidis	NULL	Green Canyon	41.7675	-111.781	USA	Utah	Cache	1543	14	Jul	1997
BBSL232871	Megachile	onobrychidis	NULL	Green Canyon	41.7675	-111.781	USA	Utah	Cache	1543	14	Jul	1997
BBSL232873	Megachile	onobrychidis	NULL	Green Canyon	41.7675	-111.781	USA	Utah	Cache	1543	14	Jul	1997
BBSL232874	Megachile	onobrychidis	NULL	Green Canyon	41.7675	-111.781	USA	Utah	Cache	1543	14	Jul	1997
BBSL232875	Megachile	onobrychidis	NULL	Green Canyon	41.7675	-111.781	USA	Utah	Cache	1543	14	Jul	1997
BBSL232880	Megachile	onobrychidis	NULL	Green Canyon	41.7675	-111.781	USA	Utah	Cache	1543	14	Jul	1997
BBSL232883	Megachile	onobrychidis	NULL	Green Canyon	41.7675	-111.781	USA	Utah	Cache	1543	14	Jul	1997
BBSL232886	Megachile	onobrychidis	NULL	Green Canyon	41.7675	-111.781	USA	Utah	Cache	1543	14	Jul	1997
BBSL232887	Megachile	onobrychidis	NULL	Green Canyon	41.7675	-111.781	USA	Utah	Cache	1543	14	Jul	1997
BBSL232888	Megachile	onobrychidis	NULL	Green Canyon	41.7675	-111.781	USA	Utah	Cache	1543	14	Jul	1997
BBSL232889	Megachile	onobrychidis	NULL	Green Canyon	41.7675	-111.781	USA	Utah	Cache	1543	14	Jul	1997
BBSL232890	Megachile	onobrychidis	NULL	Green Canyon	41.7675	-111.781	USA	Utah	Cache	1543	14	Jul	1997
BBSL232891	Megachile	onobrychidis	NULL	Green Canyon	41.7675	-111.781	USA	Utah	Cache	1543	14	Jul	1997
BBSL232892	Megachile	onobrychidis	NULL	Green Canyon	41.7675	-111.781	USA	Utah	Cache	1543	14	Jul	1997
BBSL232899	Megachile	onobrychidis	NULL	Green Canyon	41.7675	-111.781	USA	Utah	Cache	1543	30	Jun	1997
BBSL232900	Megachile	onobrychidis	NULL	Green Canyon	41.7675	-111.781	USA	Utah	Cache	1543	30	Jun	1997
BBSL232901	Megachile	onobrychidis	NULL	Green Canyon	41.7675	-111.781	USA	Utah	Cache	1543	30	Jun	1997
BBSL232905	Megachile	onobrychidis	NULL	Green Canyon	41.7675	-111.781	USA	Utah	Cache	1543	30	Jun	1997
BBSL232909	Megachile	onobrychidis	NULL	Green Canyon	41.7675	-111.781	USA	Utah	Cache	1543	30	Jun	1997
BBSL232915	Megachile	onobrychidis	NULL	Green Canyon	41.7675	-111.781	USA	Utah	Cache	1543	18	Jun	1997
BBSL232916	Megachile	onobrychidis	NULL	Green Canyon	41.7675	-111.781	USA	Utah	Cache	1543	18	Jun	1997
BBSL232917	Megachile	onobrychidis	NULL	Green Canyon	41.7675	-111.781	USA	Utah	Cache	1543	18	Jun	1997
BBSL232919	Megachile	onobrychidis	NULL	Green Canyon	41.7675	-111.781	USA	Utah	Cache	1543	14	Jul	1997
BBSL232920	Megachile	onobrychidis	NULL	Green Canyon	41.7675	-111.781	USA	Utah	Cache	1543	14	Jul	1997
BBSL232921	Megachile	onobrychidis	NULL	Green Canyon	41.7675	-111.781	USA	Utah	Cache	1543	20	Jun	1997
BBSL232927	Megachile	onobrychidis	NULL	Green Canyon	41.7675	-111.781	USA	Utah	Cache	1543	6	Jun	1997
BBSL232928	Megachile	onobrychidis	NULL	Green Canyon	41.7675	-111.781	USA	Utah	Cache	1543	4	Jun	1997
BBSL236420	Megachile	onobrychidis	NULL	Treasureton Reservoir	42.2338	-111.862	USA	Idaho	Franklin	1545	14	Jul	1997
BBSL236423	Megachile	onobrychidis	NULL	Treasureton Reservoir	42.2338	-111.862	USA	Idaho	Franklin	1545	14	Jul	1997
BBSL236424	Megachile	onobrychidis	NULL	Treasureton Reservoir	42.2338	-111.862	USA	Idaho	Franklin	1545	14	Jul	1997
BBSL242246	Megachile	onobrychidis	NULL	Pendleton Exit 213	45.6594	-118.732	USA	Oregon	Umatilla	408	26	Jun	1997
BBSL242250	Megachile	onobrychidis	NULL	Logan Canyon	41.7556	-111.717	USA	Utah	Cache	1603	21	Jun	1997
BBSL242259	Megachile	onobrychidis	NULL	Daniels Reservoir	42.3452	-112.444	USA	Idaho	Oneida	1571	21	Jul	1997
BBSL242260	Megachile	onobrychidis	NULL	Daniels Reservoir	42.3452	-112.444	USA	Idaho	Oneida	1571	21	Jul	1997
BBSL242262	Megachile	onobrychidis	NULL	Daniels Reservoir	42.3452	-112.444	USA	Idaho	Oneida	1571	21	Jul	1997
BBSL242263	Megachile	onobrychidis	NULL	Daniels Reservoir	42.3452	-112.444	USA	Idaho	Oneida	1571	21	Jul	1997
BBSL242264	Megachile	onobrychidis	NULL	Daniels Reservoir	42.3452	-112.444	USA	Idaho	Oneida	1571	21	Jul	1997
BBSL242265	Megachile	onobrychidis	NULL	Daniels Reservoir	42.3452	-112.444	USA	Idaho	Oneida	1571	21	Jul	1997
BBSL242267	Megachile	onobrychidis	NULL	Daniels Reservoir	42.3452	-112.444	USA	Idaho	Oneida	1571	21	Jul	1997
BBSL242269	Megachile	onobrychidis	NULL	Daniels Reservoir	42.3452	-112.444	USA	Idaho	Oneida	1571	21	Jul	1997
BBSL242270	Megachile	onobrychidis	NULL	Daniels Reservoir	42.3452	-112.444	USA	Idaho	Oneida	1571	21	Jul	1997
BBSL242272	Megachile	onobrychidis	NULL	Daniels Reservoir	42.3452	-112.444	USA	Idaho	Oneida	1571	21	Jul	1997
BBSL242273	Megachile	onobrychidis	NULL	Daniels Reservoir	42.3452	-112.444	USA	Idaho	Oneida	1571	21	Jul	1997
BBSL242274	Megachile	onobrychidis	NULL	Daniels Reservoir	42.3452	-112.444	USA	Idaho	Oneida	1571	21	Jul	1997
BBSL242275	Megachile	onobrychidis	NULL	Daniels Reservoir	42.3452	-112.444	USA	Idaho	Oneida	1571	21	Jul	1997
BBSL242276	Megachile	onobrychidis	NULL	Daniels Reservoir	42.3452	-112.444	USA	Idaho	Oneida	1571	21	Jul	1997
BBSL242278	Megachile	onobrychidis	NULL	Daniels Reservoir	42.3452	-112.444	USA	Idaho	Oneida	1571	11	Jul	1997
BBSL242279	Megachile	onobrychidis	NULL	Daniels Reservoir	42.3452	-112.444	USA	Idaho	Oneida	1571	11	Jul	1997
BBSL242280	Megachile	onobrychidis	NULL	Daniels Reservoir	42.3452	-112.444	USA	Idaho	Oneida	1571	11	Jul	1997
BBSL242283	Megachile	onobrychidis	NULL	Daniels Reservoir	42.3452	-112.444	USA	Idaho	Oneida	1571	5	Jul	1997
BBSL242288	Megachile	onobrychidis	NULL	Treasureton Reservoir	42.2338	-111.862	USA	Idaho	Franklin	1545	14	Jul	1997
BBSL242289	Megachile	onobrychidis	NULL	Treasureton Reservoir	42.2338	-111.862	USA	Idaho	Franklin	1545	14	Jul	1997
BBSL242291	Megachile	onobrychidis	NULL	Treasureton Reservoir	42.2338	-111.862	USA	Idaho	Franklin	1545	14	Jul	1997
BBSL251161	Megachile	gentilis	NULL	Cuatrocienegas, 41 km. S, 26 50 N 102 03 W	26.8333	-102.05	Mexico	Coahuila de Zaraguza	NULL	733	29	Mar	1992
BBSL251162	Megachile	gentilis	NULL	Puerto Vallarta	20.6214	-105.226	Mexico	Jalisco	NULL	15	25	Jan	1984
BBSL251163	Megachile	gentilis	NULL	San Blas, 2 mi E	26.0767	-108.727	Mexico	Sinaloa	NULL	106	20	Aug	1965
BBSL251164	Megachile	gentilis	NULL	Davis	38.5446	-121.739	USA	California	Yolo	15	16	Jan	1955
BBSL251165	Megachile	gentilis	NULL	Davis	38.5446	-121.739	USA	California	Yolo	15	16	Jan	1955
BBSL251166	Megachile	gentilis	NULL	Davis	38.5446	-121.739	USA	California	Yolo	15	16	Jan	1955
BBSL251167	Megachile	gentilis	NULL	Davis	38.5446	-121.739	USA	California	Yolo	15	16	Jan	1955
BBSL251168	Megachile	gentilis	NULL	Davis	38.5446	-121.739	USA	California	Yolo	15	16	Jan	1955
BBSL251169	Megachile	gentilis	NULL	Davis	38.5446	-121.739	USA	California	Yolo	15	16	Jan	1955
BBSL251170	Megachile	gentilis	NULL	Davis	38.5446	-121.739	USA	California	Yolo	15	16	Jan	1955
BBSL251171	Megachile	gentilis	NULL	Davis	38.5446	-121.739	USA	California	Yolo	15	16	Jan	1955
BBSL251172	Megachile	gentilis	NULL	Davis	38.5446	-121.739	USA	California	Yolo	15	16	Jan	1955
BBSL251173	Megachile	gentilis	NULL	Davis	38.5446	-121.739	USA	California	Yolo	15	16	Jan	1955
BBSL251174	Megachile	gentilis	NULL	Davis	38.5446	-121.739	USA	California	Yolo	15	16	Jan	1955
BBSL251177	Megachile	gentilis	NULL	Oak Glen	34.0512	-116.948	USA	California	San Bernardino	1539	31	Aug	1975
BBSL251178	Megachile	gentilis	NULL	Mariposa	37.485	-119.965	USA	California	Mariposa	614	13	Jun	1938
BBSL251179	Megachile	gentilis	NULL	Alum Rock Park	37.3996	-121.8	USA	California	Santa Clara	381	11	Jul	1955
BBSL251180	Megachile	gentilis	NULL	San Joaquin	36.6074	-120.189	USA	California	Fresno	53	23	Feb	1977
BBSL251181	Megachile	gentilis	NULL	Auberry, NE, Jose Basin Road	37.0861	-119.466	USA	California	Fresno	755	22	Jun	1983
BBSL251182	Megachile	gentilis	NULL	Utica reservoir	38.4288	-119.998	USA	California	Alpine	NULL	17	Jun	1961
BBSL251183	Megachile	gentilis	NULL	Bear Canyon	34.2511	-118.15	USA	California	Los Angeles	968	11	Jun	1989
BBSL251184	Megachile	gentilis	NULL	Yucaipa, 3 mi E	34.0344	-117.006	USA	California	San Bernardino	1149	5	Jun	1977
BBSL251185	Megachile	gentilis	NULL	Copper Creek	41.5998	-123.659	USA	California	Siskiyou	1262	28	Jul	1971
BBSL251187	Megachile	gentilis	NULL	Brownsville	25.9028	-97.4971	USA	Texas	Cameron	NULL	NULL	NULL	1902
BBSL251188	Megachile	gentilis	NULL	Sonoita, 16 mi N	31.8815	-110.674	USA	Arizona	Pima	1281	12	Sep	1980
BBSL251189	Megachile	gentilis	NULL	Sonoita, 16 mi N	31.8815	-110.674	USA	Arizona	Pima	1281	12	Sep	1980
BBSL251190	Megachile	gentilis	NULL	Pena Blanca	31.3938	-111.09	USA	Arizona	Santa Cruz	1183	3	Sep	1968
BBSL251191	Megachile	gentilis	NULL	Nogales, W	31.42	-111	USA	Arizona	Santa Cruz	1157	14	Sep	1994
BBSL251192	Megachile	gentilis	NULL	Nogales, W	31.42	-111	USA	Arizona	Santa Cruz	1157	14	Sep	1994
BBSL251193	Megachile	gentilis	NULL	Ruby, W	31.47	-111.27	USA	Arizona	Santa Cruz	1306	14	Sep	1994
BBSL251194	Megachile	gentilis	NULL	Ruby, W	31.47	-111.27	USA	Arizona	Santa Cruz	1306	14	Sep	1994
BBSL251195	Megachile	gentilis	NULL	Sycamore Canyon	31.43	-111.18	USA	Arizona	Santa Cruz	1268	14	Sep	1994
BBSL251196	Megachile	gentilis	NULL	Sycamore Canyon	31.43	-111.18	USA	Arizona	Santa Cruz	1268	14	Sep	1994
BBSL251197	Megachile	gentilis	NULL	Lytle Ranch Preserve	37.1392	-114.025	USA	Utah	Washington	840	10	Jun	1987
BBSL251198	Megachile	gentilis	NULL	Tipton	34.5029	-99.1409	USA	Oklahoma	Tillman	401	6	Sep	1979
BBSL331138	Megachile	gentilis	NULL	Pinnacles Natl. Mon., Old Pinn Trail	36.5058	-121.191	USA	California	San Benito	356	22	Jun	1998
BBSL396173	Megachile	onobrychidis	NULL	Daniels Reservoir	42.3452	-112.444	USA	Idaho	Oneida	1571	24	Jul	2000
BBSL432807	Megachile	onobrychidis	NULL	Green Canyon	41.7675	-111.781	USA	Utah	Cache	1543	14	Jun	2000
BBSL468030	Megachile	onobrychidis	NULL	NULL	39.55	-111.5	USA	Utah	Utah	1729	20	Aug	2001
BBSL469396	Megachile	gentilis	NULL	Idyllwild, 3 mi S	33.7153	-116.72	USA	California	Riverside	1428	8	Jun	2002
BBSL469702	Megachile	onobrychidis	NULL	Daniels Reservoir, 18 mi NW Malad	42.3452	-112.444	USA	Idaho	Oneida	1571	27	Jul	1999
BBSL470250	Megachile	onobrychidis	NULL	Weston Reservoir	42.1194	-112.115	USA	Idaho	Oneida	1715	18	Jun	1999
BBSL470265	Megachile	onobrychidis	NULL	Treasureton Reservoir	42.2338	-111.862	USA	Idaho	Franklin	1545	9	Jun	1999
BBSL470334	Megachile	onobrychidis	NULL	Treasureton Reservoir	42.2338	-111.862	USA	Idaho	Franklin	1545	9	Jun	1999
BBSL470527	Megachile	onobrychidis	NULL	Garner Valley, Kenworthy Forest Service Station	33.5667	-116.528	USA	California	Riverside	1374	4	Jul	2002
BBSL470554	Megachile	onobrychidis	NULL	Garner Valley, Kenworthy Forest Service Station	33.5667	-116.528	USA	California	Riverside	1374	4	Jul	2002
BBSL470972	Megachile	onobrychidis	NULL	Newton Reservoir, 20 mi NW Logan	41.8972	-111.978	USA	Utah	Cache	1455	26	Jul	1999
BBSL471253	Megachile	onobrychidis	NULL	Pine Valley, 2 km E	32.8247	-116.504	USA	California	San Diego	1336	31	May	2002
BBSL471846	Megachile	onobrychidis	NULL	Little Flat Top, 8 km E	38.5167	-110.433	USA	Utah	Emery	1614	27	Aug	2001
BBSL490314	Megachile	onobrychidis	NULL	Capitol Reef National Park, Sulphur Creek, 1.6 km WNW Fruita	38.2903	-111.28	USA	Utah	Wayne	1834	31	Jul	2003
BBSL490550	Megachile	onobrychidis	NULL	Capitol Reef National Park, Sulphur Creek, 1.6 km WNW Fruita	38.2903	-111.28	USA	Utah	Wayne	1834	26	Jul	2003
BBSL551331	Megachile	gentilis	NULL	Yosem Vly, .9mi W Sentinel Pk	37.7301	-119.61	USA	California	Mariposa	1227	1	Jun	2004
BBSL551350	Megachile	gentilis	NULL	Yosem Vly, .9mi W Sentinel Pk	37.7301	-119.61	USA	California	Mariposa	1227	1	Jun	2004
BBSL551367	Megachile	gentilis	NULL	Yosem Vly, .9mi W Sentinel Pk	37.7301	-119.61	USA	California	Mariposa	1227	1	Jun	2004
BBSL556693	Megachile	gentilis	NULL	Foresta Rd, 0.6mi SbyW Eagle Pk	37.683	-119.791	USA	California	Mariposa	792	17	May	2004
BBSL556712	Megachile	gentilis	NULL	Foresta Rd, 0.6mi SbyW Eagle Pk	37.683	-119.791	USA	California	Mariposa	792	17	May	2004
BBSL556713	Megachile	gentilis	NULL	Foresta Rd, 0.6mi SbyW Eagle Pk	37.683	-119.791	USA	California	Mariposa	792	17	May	2004
BBSL556813	Megachile	gentilis	NULL	El Portal, 1.1mi S Eagle Pk	37.6729	-119.792	USA	California	Mariposa	559	17	May	2004
BBSL558017	Megachile	gentilis	NULL	Yosem Vly, Bridalveil Mdw	37.7169	-119.659	USA	California	Mariposa	1294	10	Aug	2004
BBSL558627	Megachile	gentilis	NULL	Yosem Vly, El Capitan Mdw	37.7232	-119.637	USA	California	Mariposa	1217	1	Jun	2004
BBSL559432	Megachile	gentilis	NULL	Yosem Vly, .9mi W Sentinel Pk	37.7301	-119.61	USA	California	Mariposa	1227	1	Jun	2004
BBSL560898	Megachile	gentilis	NULL	Yosem Vly, .9mi W Sentinel Pk	37.7301	-119.61	USA	California	Mariposa	1227	28	Jul	2004
BBSL560903	Megachile	gentilis	NULL	Yosem Vly, El Capitan Mdw	37.7232	-119.637	USA	California	Mariposa	1217	28	Jul	2004
BBSL561719	Megachile	gentilis	NULL	El Portal, 1.1mi S Eagle Pk	37.6729	-119.792	USA	California	Mariposa	559	29	Jun	2004
BBSL563356	Megachile	gentilis	NULL	Yosem Vly, El Capitan Mdw	37.7232	-119.637	USA	California	Mariposa	1217	10	Aug	2004
BBSL565179	Megachile	gentilis	NULL	Yosem Vly, .9mi W Sentinel Pk	37.7301	-119.61	USA	California	Mariposa	1227	1	Jun	2004
BBSL565181	Megachile	gentilis	NULL	Yosem Vly, .9mi W Sentinel Pk	37.7301	-119.61	USA	California	Mariposa	1227	1	Jun	2004
BBSL584849	Megachile	gentilis	NULL	Peloncillo Mountains, Skeleton Canyon	31.6223	-109.086	USA	New Mexico	Hidalgo	1392	1	May	2004
BBSL620662	Megachile	gentilis	NULL	Yosem Vly, .9mi W Sentinel Pk	37.7301	-119.61	USA	California	Mariposa	1227	27	Jul	2005
BBSL620786	Megachile	gentilis	NULL	Yosem Vly, El Capitan Mdw	37.7232	-119.637	USA	California	Mariposa	1217	27	Jul	2005
BBSL620849	Megachile	gentilis	NULL	Tueeulala Falls	37.9594	-119.779	USA	California	Tuolumne	1501	26	Jul	2005
BBSL620875	Megachile	gentilis	NULL	Tueeulala Falls	37.9594	-119.779	USA	California	Tuolumne	1501	26	Jul	2005
BBSL621559	Megachile	gentilis	NULL	Foresta Rd, 1.1mi S Eagle Pk	37.6727	-119.79	USA	California	Mariposa	666	24	May	2005
BBSL623281	Megachile	gentilis	NULL	Yosem Vly, El Capitan Mdw	37.7232	-119.637	USA	California	Mariposa	1217	12	Aug	2005
BBSL623348	Megachile	gentilis	NULL	Yosem Vly, El Capitan Mdw	37.7232	-119.637	USA	California	Mariposa	1217	12	Aug	2005
BBSL623517	Megachile	gentilis	NULL	Poopenaut Vly;1.2mi SWbyS Dam	37.934	-119.8	USA	California	Tuolumne	1197	26	Jul	2005
BBSL623518	Megachile	gentilis	NULL	Poopenaut Vly;1.2mi SWbyS Dam	37.934	-119.8	USA	California	Tuolumne	1197	26	Jul	2005
BBSL623559	Megachile	gentilis	NULL	Yosem Vly, .9mi W Sentinel Pk	37.7301	-119.61	USA	California	Mariposa	1227	27	Jul	2005
BBSL625315	Megachile	gentilis	NULL	Yosem Vly, .9mi W Sentinel Pk	37.7301	-119.61	USA	California	Mariposa	1227	27	Jul	2005
BBSL626207	Megachile	gentilis	NULL	El Portal, 1.1mi S Eagle Pk	37.6729	-119.792	USA	California	Mariposa	559	15	Jul	2005
BBSL626986	Megachile	gentilis	NULL	Yosem Vly, El Capitan Mdw	37.7232	-119.637	USA	California	Mariposa	1217	12	Aug	2005
BBSL629142	Megachile	gentilis	NULL	Yosem Vly, .9mi W Sentinel Pk	37.7301	-119.61	USA	California	Mariposa	1227	13	Jul	2005
BBSL637525	Megachile	gentilis	NULL	CC Spr., 1.26 mi ENE	36.1514	-115.573	USA	Nevada	Clark	1763	7	Jul	2005
BBSL689858	Megachile	gentilis	NULL	Kartchner Caverns, W	31.8443	-110.359	USA	Arizona	Cochise	1557	19	Aug	2001
BBSL689861	Megachile	gentilis	NULL	Kartchner Caverns, W	31.8443	-110.359	USA	Arizona	Cochise	1557	19	Aug	2001
BBSL689867	Megachile	gentilis	NULL	Kartchner Caverns, W	31.8443	-110.359	USA	Arizona	Cochise	1557	19	Aug	2001
BBSL746931	Megachile	gentilis	NULL	Pena Blanca Recreation Area, White Rock Campground	31.3981	-111.089	USA	Arizona	Santa Cruz	1183	4	Sep	2005
BBSL750827	Megachile	gentilis	NULL	Southwest Research Station	31.8825	-109.206	USA	Arizona	Cochise	1668	31	Aug	2008
BBSL760071	Megachile	onobrychidis	NULL	Provo, E; JBTrap# 1621-3347	40.2516	-111.63	USA	Utah	Utah	1561	23	Jul	2008
BBSL766318	Megachile	onobrychidis	NULL	Fillmore; JBTrap# 2716-1115	38.9776	-112.324	USA	Utah	Millard	1554	NULL	NULL	2008
BBSL768163	Megachile	onobrychidis	NULL	Deer Creek	38.0114	-111.965	USA	Utah	Garfield	2162	2	Jun	2000
BBSL768164	Megachile	onobrychidis	NULL	Deer Creek	38.0114	-111.965	USA	Utah	Garfield	2162	2	Jun	2000
BBSL768250	Megachile	onobrychidis	NULL	Deer Creek	38.0114	-111.965	USA	Utah	Garfield	2162	2	Jun	2000
BBSL768391	Megachile	onobrychidis	NULL	Tucson, Prudence & Broadway	32.2192	-110.826	USA	Arizona	Pima	789	9	Aug	1998
BBSL813207	Megachile	gentilis	NULL	Covington Mill	40.9011	-122.772	USA	California	Trinity	781	22	Jun	1981
BBSL813208	Megachile	gentilis	NULL	Tucson, Swan rd & 22nd st	32.2043	-110.886	USA	Arizona	Pima	779	23	Aug	1998
BBSL813209	Megachile	gentilis	NULL	UC Davis Arboretum	38.5399	-121.752	USA	California	Yolo	18	30	Jun	2001
BBSL813210	Megachile	gentilis	NULL	Douglas, N	31.35	-109.49	USA	Arizona	Cochise	1286	1	Sep	2009
BBSL813246	Megachile	onobrychidis	NULL	Tucson, Rosemont & Burns	32.2217	-110.885	USA	Arizona	Pima	774	1	Sep	1997
BBSL813247	Megachile	onobrychidis	NULL	Tucson, Rosemont & Burns	32.2217	-110.885	USA	Arizona	Pima	774	1	Sep	1997
BBSL813248	Megachile	onobrychidis	NULL	Weaverville, Democrat Gulch	40.7034	-122.95	USA	California	Trinity	745	20	Jun	1981
BBSL813249	Megachile	onobrychidis	NULL	Weaverville	40.7223	-122.93	USA	California	Trinity	613	19	Jun	1981
BBSL813250	Megachile	onobrychidis	NULL	Delta	39.35	-112.57	USA	Utah	Millard	1414	NULL	Aug	1956
BBSL813251	Megachile	onobrychidis	NULL	Davis	38.5442	-121.739	USA	California	Yolo	15	3	Jul	2001
BBSL813254	Megachile	onobrychidis	NULL	Weaverville, Democrat Gulch	40.7034	-122.95	USA	California	Trinity	745	17	Jul	1980
BBSL847629	Megachile	onobrychidis	NULL	Alamos	27.0185	-108.935	Mexico	Sonora	NULL	395	3	Sep	1991
BBSL847630	Megachile	onobrychidis	NULL	Alamos	27.0185	-108.935	Mexico	Sonora	NULL	395	3	Sep	1991
BBSL847631	Megachile	onobrychidis	NULL	Alamos	27.0185	-108.935	Mexico	Sonora	NULL	395	3	Sep	1991
BBSL847632	Megachile	onobrychidis	NULL	Metzquititlan, 11 km SW	20.4715	-98.6684	Mexico	Hidalgo	NULL	1318	11	Nov	1991
BBSL847633	Megachile	onobrychidis	NULL	Samalayuca, 6 km S	31.2959	-106.5	Mexico	Chihuahua	NULL	1279	30	Aug	1991
BBSL847638	Megachile	gentilis	NULL	Alamos	27.0185	-108.935	Mexico	Sonora	NULL	395	3	Sep	1991
BBSL847639	Megachile	gentilis	NULL	Alamos	27.0185	-108.935	Mexico	Sonora	NULL	395	3	Sep	1991
CAVE13762	Megachile	onobrychidis	NULL	Main Cave Entrance, 1.4km SbyE	32.1669	-104.439	USA	New Mexico	Eddy	1246	31	Aug	2010
CAVE14779	Megachile	gentilis	NULL	Slaughter Canyon; 0.4km NEbyN Slaughter Cave	32.1152	-104.568	USA	New Mexico	Eddy	1439	27	Sep	2010
CAVE15033	Megachile	gentilis	NULL	Main Cave Entrance, 1.4km SbyE	32.1669	-104.439	USA	New Mexico	Eddy	1246	8	Jul	2010
CAVE41411	Megachile	gentilis	NULL	Slaughter Canyon; 0.4km NEbyN Slaughter Cave	32.1152	-104.568	USA	New Mexico	Eddy	1439	11	Apr	2011
CAVE41501	Megachile	gentilis	NULL	Main Cave Entrance, 1.9km SSW	32.1615	-104.449	USA	New Mexico	Eddy	1152	12	Apr	2011
CAVE47916	Megachile	gentilis	NULL	Longview Spring	32.1007	-104.621	USA	New Mexico	Eddy	1618	18	Aug	2011
FDP108387	Megachile	onobrychidis	NULL	Madras,13 km S on hwy 26; Crooked River Nat’l Grasslands	44.52	-121.08	USA	Oregon	Jackson	931	22	Jul	2010
FDP109463	Megachile	onobrychidis	NULL	Madras,13 km S on hwy 26; Crooked River Nat’l Grasslands	44.52	-121.08	USA	Oregon	Jackson	931	22	Jul	2010
FDP118212	Megachile	onobrychidis	NULL	Hatt's Ranch, 25km SW Green River	38.8633	-110.382	USA	Utah	Emery	1283	25	May	2002
FDP118213	Megachile	onobrychidis	NULL	Hatt's Ranch, 25km SW Green River	38.8633	-110.382	USA	Utah	Emery	1283	25	May	2002
FDP118214	Megachile	onobrychidis	NULL	Hatt's Ranch, 25km SW Green River	38.8633	-110.382	USA	Utah	Emery	1283	25	May	2002
FDP118215	Megachile	onobrychidis	NULL	Hatt's Ranch, 25km SW Green River	38.8633	-110.382	USA	Utah	Emery	1283	25	May	2002
FDP118216	Megachile	onobrychidis	NULL	Hatt's Ranch, 25km SW Green River	38.8633	-110.382	USA	Utah	Emery	1283	25	May	2002
FDP118217	Megachile	onobrychidis	NULL	Hatt's Ranch, 25km SW Green River	38.8633	-110.382	USA	Utah	Emery	1283	25	May	2002
FDP118218	Megachile	onobrychidis	NULL	Hatt's Ranch, 25km SW Green River	38.8633	-110.382	USA	Utah	Emery	1283	25	May	2002
FDP118219	Megachile	onobrychidis	NULL	Hatt's Ranch, 25km SW Green River	38.8633	-110.382	USA	Utah	Emery	1283	25	May	2002
FDP118220	Megachile	onobrychidis	NULL	Hatt's Ranch, 25km SW Green River	38.8633	-110.382	USA	Utah	Emery	1283	25	May	2002
FDP118221	Megachile	onobrychidis	NULL	Hatt's Ranch, 25km SW Green River	38.8633	-110.382	USA	Utah	Emery	1283	25	May	2002
FDP118222	Megachile	onobrychidis	NULL	Hatt's Ranch, 25km SW Green River	38.8633	-110.382	USA	Utah	Emery	1283	25	May	2002
FDP118223	Megachile	onobrychidis	NULL	Hatt's Ranch, 25km SW Green River	38.8633	-110.382	USA	Utah	Emery	1283	25	May	2002
FDP118224	Megachile	onobrychidis	NULL	Hatt's Ranch, 25km SW Green River	38.8633	-110.382	USA	Utah	Emery	1283	25	May	2002
FDP118225	Megachile	onobrychidis	NULL	Hatt's Ranch, 25km SW Green River	38.8633	-110.382	USA	Utah	Emery	1283	25	May	2002
FDP118226	Megachile	onobrychidis	NULL	Hatt's Ranch, 25km SW Green River	38.8633	-110.382	USA	Utah	Emery	1283	25	May	2002
FDP118227	Megachile	onobrychidis	NULL	Hatt's Ranch, 25km SW Green River	38.8633	-110.382	USA	Utah	Emery	1283	25	May	2002
FDP118228	Megachile	onobrychidis	NULL	Hatt's Ranch, 25km SW Green River	38.8633	-110.382	USA	Utah	Emery	1283	25	May	2002
FDP118229	Megachile	onobrychidis	NULL	Hatt's Ranch, 25km SW Green River	38.8633	-110.382	USA	Utah	Emery	1283	25	May	2002
FDP118230	Megachile	onobrychidis	NULL	Hatt's Ranch, 25km SW Green River	38.8633	-110.382	USA	Utah	Emery	1283	25	May	2002
FDP118231	Megachile	onobrychidis	NULL	Hatt's Ranch, 25km SW Green River	38.8633	-110.382	USA	Utah	Emery	1283	25	May	2002
FDP118232	Megachile	onobrychidis	NULL	Hatt's Ranch, 25km SW Green River	38.8633	-110.382	USA	Utah	Emery	1283	25	May	2002
FDP118233	Megachile	onobrychidis	NULL	Hatt's Ranch, 25km SW Green River	38.8633	-110.382	USA	Utah	Emery	1283	25	May	2002
FDP118234	Megachile	onobrychidis	NULL	Hatt's Ranch, 25km SW Green River	38.8633	-110.382	USA	Utah	Emery	1283	25	May	2002
FDP118235	Megachile	onobrychidis	NULL	Hatt's Ranch, 25km SW Green River	38.8633	-110.382	USA	Utah	Emery	1283	25	May	2002
FDP118236	Megachile	onobrychidis	NULL	Hatt's Ranch, 25km SW Green River	38.8633	-110.382	USA	Utah	Emery	1283	25	May	2002
FDP118237	Megachile	onobrychidis	NULL	Hatt's Ranch, 25km SW Green River	38.8633	-110.382	USA	Utah	Emery	1283	25	May	2002
FDP118238	Megachile	onobrychidis	NULL	Hatt's Ranch, 25km SW Green River	38.8633	-110.382	USA	Utah	Emery	1283	25	May	2002
FDP118239	Megachile	onobrychidis	NULL	Hatt's Ranch, 25km SW Green River	38.8633	-110.382	USA	Utah	Emery	1283	25	May	2002
FDP118240	Megachile	onobrychidis	NULL	Hatt's Ranch, 25km SW Green River	38.8633	-110.382	USA	Utah	Emery	1283	25	May	2002
FDP118242	Megachile	onobrychidis	NULL	Hatt's Ranch, 25km SW Green River	38.8633	-110.382	USA	Utah	Emery	1283	25	May	2002
FDP118243	Megachile	onobrychidis	NULL	Hatt's Ranch, 25km SW Green River	38.8633	-110.382	USA	Utah	Emery	1283	25	May	2002
FDP118244	Megachile	onobrychidis	NULL	Hatt's Ranch, 25km SW Green River	38.8633	-110.382	USA	Utah	Emery	1283	25	May	2002
FDP118245	Megachile	onobrychidis	NULL	Hatt's Ranch, 25km SW Green River	38.8633	-110.382	USA	Utah	Emery	1283	25	May	2002
FDP118246	Megachile	onobrychidis	NULL	Hatt's Ranch, 25km SW Green River	38.8633	-110.382	USA	Utah	Emery	1283	25	May	2002
FDP118247	Megachile	onobrychidis	NULL	Hatt's Ranch, 25km SW Green River	38.8633	-110.382	USA	Utah	Emery	1283	25	May	2002
FDP118254	Megachile	onobrychidis	NULL	Deer Creek Campground, 7 km SE Boulder	37.8558	-111.353	USA	Utah	Garfield	1753	23	May	2002
FDP118255	Megachile	onobrychidis	NULL	Deer Creek Campground, 7 km SE Boulder	37.8558	-111.353	USA	Utah	Garfield	1753	23	May	2002
FDP754322	Megachile	gentilis	NULL	Alamos, 26 km E; Rancho Las Lajas, Arrollo El Limón	27.0672	-108.725	Mexico	Sonora	NULL	577	20	Jun	2008
FDP76547	Megachile	gentilis	NULL	Arivaca, 20 km SSE	31.4674	-111.234	USA	Arizona	Santa Cruz	1319	3	May	2004
FDP76580	Megachile	gentilis	NULL	Arivaca, 20 km SSE	31.4674	-111.234	USA	Arizona	Santa Cruz	1319	3	May	2004
KWC0000607	Megachile	gentilis	NULL	Peña Blanca, Rt. 289	31.3883	-111.094	USA	Arizona	Santa Cruz	1208	31	Aug	1990
KWC0000619	Megachile	gentilis	NULL	Pala	33.3653	-117.077	USA	California	San Diego	116	19	Jun	1987
KWC0000621	Megachile	gentilis	NULL	Eagles Roost	34.3545	-117.878	USA	California	Los Angeles	1987	30	Jul	1985
KWC0000622	Megachile	gentilis	NULL	Converse Flats	34.19	-116.914	USA	California	San Bernardino	1631	15	Aug	1989
KWC0000623	Megachile	gentilis	NULL	Peña Blanca, Rt. 289	31.3883	-111.094	USA	Arizona	Santa Cruz	1208	20	Sep	1989
KWC0000624	Megachile	gentilis	NULL	Box Canyon	31.8017	-110.807	USA	Arizona	Pima	1306	24	Aug	1990
KWC0000625	Megachile	gentilis	NULL	Box Canyon	31.8017	-110.807	USA	Arizona	Pima	1306	24	Aug	1990
KWC0000626	Megachile	gentilis	NULL	Box Canyon	31.8017	-110.807	USA	Arizona	Pima	1306	24	Aug	1990
KWC0000627	Megachile	gentilis	NULL	Peña Blanca, Rt. 289	31.3883	-111.094	USA	Arizona	Santa Cruz	1208	31	Aug	1990
KWC0000628	Megachile	gentilis	NULL	Las Bariacas	25.9982	-112.199	Mexico	Baja California Sur	NULL	13	15	Jun	1985
KWC0000629	Megachile	gentilis	NULL	McGill Campground vic. Mount Pinos	34.8155	-119.099	USA	California	Kern	2158	10	Jul	1993
KWC0000630	Megachile	gentilis	NULL	McGill Campground vic. Mount Pinos	34.8155	-119.099	USA	California	Kern	2158	10	Jul	1993
KWC0008015	Megachile	gentilis	NULL	Pena Spring	33.2258	-116.464	USA	California	San Diego	1039	15	Aug	1985
KWC0008016	Megachile	gentilis	NULL	Patagonia, 4.5 mi on rt 82	31.5024	-110.809	USA	Arizona	Santa Cruz	1238	21	Sep	1989
KWC0008017	Megachile	gentilis	NULL	Congress	34.1625	-112.85	USA	Arizona	Yavapai	928	8	Sep	1985
KWC0008018	Megachile	gentilis	NULL	Riverside	34.0174	-117.509	USA	California	Riverside	246	20	Sep	1985
KWC0008021	Megachile	gentilis	NULL	St. David	31.9054	-110.217	USA	Arizona	Cochise	1119	27	Aug	1986
KWC0008022	Megachile	gentilis	NULL	St. David	31.9054	-110.217	USA	Arizona	Cochise	1119	27	Aug	1986
KWC0008043	Megachile	gentilis	NULL	Peña Blanca, Rt. 289	31.3883	-111.094	USA	Arizona	Santa Cruz	1208	20	Sep	1989
KWC0008045	Megachile	gentilis	NULL	Peña Blanca, Rt. 289	31.3883	-111.094	USA	Arizona	Santa Cruz	1208	20	Sep	1989
KWC0008055	Megachile	gentilis	NULL	Florence, 1.5 mi N	33.0541	-111.379	USA	Arizona	Pima	448	3	Sep	1992
KWC0008068	Megachile	gentilis	NULL	Julian	33.0804	-116.602	USA	California	San Diego	1286	2	Sep	1982
KWC0008077	Megachile	gentilis	NULL	Dodge Valley	33.3847	-116.783	USA	California	San Diego	845	7	Jul	1983
KWC0008078	Megachile	gentilis	NULL	Dodge Valley near Aguanga	33.3948	-116.772	USA	California	San Diego	883	2	Jul	1982
KWC0008079	Megachile	gentilis	NULL	Julian	33.0804	-116.602	USA	California	San Diego	1286	2	Sep	1982
KWC0008080	Megachile	gentilis	NULL	Refugio Rd.	34.5296	-120.056	USA	California	Santa Barbara	607	16	Aug	1982
KWC0008081	Megachile	gentilis	NULL	Refugio Rd.	34.5296	-120.056	USA	California	Santa Barbara	607	16	Aug	1982
KWC0008082	Megachile	gentilis	NULL	Refugio Rd.	34.5296	-120.056	USA	California	Santa Barbara	607	16	Aug	1982
KWC0008083	Megachile	gentilis	NULL	Julian	33.0804	-116.602	USA	California	San Diego	1286	2	Sep	1982
KWC0008084	Megachile	gentilis	NULL	Menifee Valley (hills on W end)	33.6892	-117.18	USA	California	Riverside	437	1	Nov	1980
KWC0008085	Megachile	gentilis	NULL	Frazier Park, 3.5 mi E	34.8187	-118.891	USA	California	Kern	1177	18	Jun	1981
KWC0008086	Megachile	gentilis	NULL	Julian	33.0804	-116.602	USA	California	San Diego	1286	19	Aug	1982
KWC0008087	Megachile	gentilis	NULL	Julian	33.0804	-116.602	USA	California	San Diego	1286	19	Aug	1982
KWC0008088	Megachile	gentilis	NULL	Julian	33.0804	-116.602	USA	California	San Diego	1286	2	Sep	1982
KWC0008089	Megachile	gentilis	NULL	Julian	33.0804	-116.602	USA	California	San Diego	1286	19	Aug	1982
KWC0008090	Megachile	gentilis	NULL	Julian	33.0804	-116.602	USA	California	San Diego	1286	2	Sep	1982
KWC0008091	Megachile	gentilis	NULL	Frazier Park, 3.5 mi E	34.8187	-118.891	USA	California	Kern	1177	18	Jun	1981
KWC0008092	Megachile	gentilis	NULL	Refugio Pass	34.5336	-120.062	USA	California	Santa Barbara	651	10	Aug	1982
KWC0008093	Megachile	gentilis	NULL	Refugio Pass	34.5336	-120.062	USA	California	Santa Barbara	651	10	Aug	1982
KWC0008094	Megachile	gentilis	NULL	Refugio Pass	34.5336	-120.062	USA	California	Santa Barbara	651	10	Aug	1982
KWC0008095	Megachile	gentilis	NULL	Julian	33.0804	-116.602	USA	California	San Diego	1286	2	Sep	1982
KWC0008096	Megachile	gentilis	NULL	Refugio Rd.	34.5296	-120.056	USA	California	Santa Barbara	607	16	Aug	1982
KWC0008097	Megachile	gentilis	NULL	Refugio Rd.	34.5296	-120.056	USA	California	Santa Barbara	607	16	Aug	1982
KWC0008098	Megachile	gentilis	NULL	Refugio Rd.	34.5296	-120.056	USA	California	Santa Barbara	607	16	Aug	1982
KWC0008099	Megachile	gentilis	NULL	Refugio Rd.	34.5296	-120.056	USA	California	Santa Barbara	607	16	Aug	1982
KWC0008100	Megachile	gentilis	NULL	Refugio Rd.	34.5296	-120.056	USA	California	Santa Barbara	607	16	Aug	1982
KWC0008101	Megachile	gentilis	NULL	Refugio Rd.	34.5296	-120.056	USA	California	Santa Barbara	607	16	Aug	1982
KWC0008102	Megachile	gentilis	NULL	Refugio Rd.	34.5296	-120.056	USA	California	Santa Barbara	607	16	Aug	1982
KWC0008103	Megachile	gentilis	NULL	Refugio Rd.	34.5296	-120.056	USA	California	Santa Barbara	607	16	Aug	1982
KWC0008104	Megachile	gentilis	NULL	Julian	33.0804	-116.602	USA	California	San Diego	1286	19	Aug	1982
KWC0008105	Megachile	gentilis	NULL	Refugio Pass	34.5336	-120.062	USA	California	Santa Barbara	651	10	Aug	1982
KWC0008106	Megachile	gentilis	NULL	Mount Palomar	33.3474	-116.835	USA	California	San Diego	1430	2	Sep	1982
KWC0008107	Megachile	gentilis	NULL	Mount Palomar	33.3474	-116.835	USA	California	San Diego	1430	2	Sep	1982
KWC0008108	Megachile	gentilis	NULL	Mount Palomar	33.3474	-116.835	USA	California	San Diego	1430	2	Sep	1982
KWC0008109	Megachile	gentilis	NULL	Mount Palomar	33.3474	-116.835	USA	California	San Diego	1430	2	Sep	1982
KWC0008110	Megachile	gentilis	NULL	Dodge Valley	33.3847	-116.783	USA	California	San Diego	845	7	Jul	1983
KWC0008111	Megachile	gentilis	NULL	Dodge Valley	33.3847	-116.783	USA	California	San Diego	845	7	Jul	1983
KWC0008112	Megachile	gentilis	NULL	Dodge Valley	33.3847	-116.783	USA	California	San Diego	845	7	Jul	1983
KWC0008116	Megachile	gentilis	NULL	Mount Palomar	33.3347	-116.823	USA	California	San Diego	1284	27	Aug	1980
KWC0008117	Megachile	gentilis	NULL	Mount Palomar	33.3474	-116.835	USA	California	San Diego	1430	2	Sep	1982
KWC0008118	Megachile	gentilis	NULL	Mount Palomar	33.3474	-116.835	USA	California	San Diego	1430	2	Sep	1982
KWC0008119	Megachile	gentilis	NULL	Mount Palomar	33.3474	-116.835	USA	California	San Diego	1430	2	Sep	1982
KWC0008120	Megachile	gentilis	NULL	Mount Palomar	33.3474	-116.835	USA	California	San Diego	1430	2	Sep	1982
KWC0008133	Megachile	gentilis	NULL	Julian	33.0804	-116.602	USA	California	San Diego	1286	11	Sep	1983
KWC0008247	Megachile	gentilis	NULL	El Cariso	33.6589	-117.411	USA	California	Riverside	790	24	Aug	1983
KWC0008248	Megachile	gentilis	NULL	El Cariso	33.6589	-117.411	USA	California	Riverside	790	24	Aug	1983
KWC0008249	Megachile	gentilis	NULL	Julian	33.0804	-116.602	USA	California	San Diego	1286	11	Sep	1983
KWC0008250	Megachile	gentilis	NULL	Julian	33.0804	-116.602	USA	California	San Diego	1286	11	Sep	1983
KWC0008253	Megachile	gentilis	NULL	Julian	33.0804	-116.602	USA	California	San Diego	1286	11	Sep	1983
KWC0008254	Megachile	gentilis	NULL	Julian	33.0804	-116.602	USA	California	San Diego	1286	11	Sep	1983
KWC0008255	Megachile	gentilis	NULL	Las Barracas	25.9982	-112.199	Mexico	Baja California Sur	NULL	13	7	Jun	1983
KWC0008256	Megachile	gentilis	NULL	Julian	33.0804	-116.602	USA	California	San Diego	1286	11	Sep	1983
KWC0008257	Megachile	gentilis	NULL	El Cariso	33.6589	-117.411	USA	California	Riverside	790	24	Aug	1983
KWC0008258	Megachile	gentilis	NULL	El Cariso	33.6589	-117.411	USA	California	Riverside	790	24	Aug	1983
KWC0008259	Megachile	gentilis	NULL	Barton Flats	34.174	-116.875	USA	California	San Bernardino	1944	7	Aug	1984
KWC0008260	Megachile	gentilis	NULL	El Cariso	33.6589	-117.411	USA	California	Riverside	790	24	Aug	1983
KWC0008261	Megachile	gentilis	NULL	El Cariso	33.6589	-117.411	USA	California	Riverside	790	24	Aug	1983
KWC0008262	Megachile	gentilis	NULL	El Cariso	33.6589	-117.411	USA	California	Riverside	790	24	Aug	1983
KWC0008263	Megachile	gentilis	NULL	El Cariso	33.6589	-117.411	USA	California	Riverside	790	24	Aug	1983
KWC0008264	Megachile	gentilis	NULL	El Cariso	33.6589	-117.411	USA	California	Riverside	790	24	Aug	1983
KWC0008265	Megachile	gentilis	NULL	El Cariso	33.6589	-117.411	USA	California	Riverside	790	24	Aug	1983
KWC0008268	Megachile	gentilis	NULL	El Cariso	33.6589	-117.411	USA	California	Riverside	790	24	Aug	1983
KWC0008269	Megachile	gentilis	NULL	Whitney Portal	36.5891	-118.226	USA	California	Tulare	2458	2	Aug	1941
KWC0008270	Megachile	gentilis	NULL	Julian, 3 mi S	33.0482	-116.569	USA	California	San Diego	1417	28	Jul	1982
KWC0008271	Megachile	gentilis	NULL	Refugio Pass	34.5336	-120.062	USA	California	Santa Barbara	651	10	Aug	1983
KWC0008272	Megachile	gentilis	NULL	Julian	33.0804	-116.602	USA	California	San Diego	1286	19	Aug	1982
KWC0008273	Megachile	gentilis	NULL	Monrovia Canyon	34.1745	-117.99	USA	California	Los Angeles	417	6	Aug	1980
KWC0008274	Megachile	gentilis	NULL	Monrovia Canyon	34.1745	-117.99	USA	California	Los Angeles	417	6	Aug	1980
KWC0008275	Megachile	gentilis	NULL	H. James Reserve vic. Lake Fulmor	33.8052	-116.778	USA	California	Riverside	1672	4	Aug	1982
KWC0008276	Megachile	gentilis	NULL	Monrovia Canyon	34.1745	-117.99	USA	California	Los Angeles	417	6	Aug	1980
KWC0008277	Megachile	gentilis	NULL	Monrovia Canyon	34.1745	-117.99	USA	California	Los Angeles	417	6	Aug	1980
KWC0008278	Megachile	gentilis	NULL	Julian, 3 mi S	33.0482	-116.569	USA	California	San Diego	1417	28	Jul	1982
KWC0008279	Megachile	gentilis	NULL	Monrovia Canyon	34.1745	-117.99	USA	California	Los Angeles	417	6	Aug	1980
KWC0008280	Megachile	gentilis	NULL	Monrovia Canyon	34.1745	-117.99	USA	California	Los Angeles	417	6	Aug	1980
KWC0008281	Megachile	gentilis	NULL	Riverside	34.0174	-117.509	USA	California	Riverside	246	18	Jun	1980
KWC0008282	Megachile	gentilis	NULL	Mount Palomar	33.3347	-116.823	USA	California	San Diego	1284	27	Aug	1980
KWC0008283	Megachile	gentilis	NULL	Monrovia Canyon	34.1745	-117.99	USA	California	Los Angeles	417	6	Aug	1980
KWC0008284	Megachile	gentilis	NULL	Riverside	34.0174	-117.509	USA	California	Riverside	246	20	Jun	1980
KWC0008285	Megachile	gentilis	NULL	Angeles National Forest, Eagles Roost	34.3538	-117.877	USA	California	Los Angeles	1987	1	Aug	1984
KWC0008286	Megachile	gentilis	NULL	Pioneertown	34.1561	-116.496	USA	California	San Bernardino	1245	19	May	1984
KWC0008287	Megachile	gentilis	NULL	Carrista Creek./ Morettis Junction	33.1994	-116.709	USA	California	San Diego	915	18	Jul	1980
KWC0008288	Megachile	gentilis	NULL	Bautista Canyon, 4.7 mi SE Hemet	33.7396	-116.895	USA	California	Riverside	558	20	Jun	1979
KWC0009664	Megachile	onobrychidis	NULL	Morongo Valley	34.047	-116.581	USA	California	San Bernardino	787	28	Apr	1987
KWC0009665	Megachile	onobrychidis	NULL	Morongo Valley	34.047	-116.581	USA	California	San Bernardino	787	28	Apr	1987
KWC0009666	Megachile	onobrychidis	NULL	Morongo Valley	34.047	-116.581	USA	California	San Bernardino	787	28	Apr	1987
KWC0009667	Megachile	onobrychidis	NULL	Morongo Valley	34.047	-116.581	USA	California	San Bernardino	787	28	Apr	1987
KWC0009670	Megachile	onobrychidis	NULL	Morongo Valley	34.047	-116.581	USA	California	San Bernardino	787	29	May	1987
KWC0009671	Megachile	onobrychidis	NULL	Morongo Valley	34.047	-116.581	USA	California	San Bernardino	787	29	May	1987
KWC0009672	Megachile	onobrychidis	NULL	Morongo Valley	34.047	-116.581	USA	California	San Bernardino	787	29	May	1987
KWC0009679	Megachile	onobrychidis	NULL	Morongo Valley	34.047	-116.581	USA	California	San Bernardino	787	22	May	1987
KWC0009680	Megachile	gentilis	NULL	Morongo Valley	34.047	-116.581	USA	California	San Bernardino	787	22	May	1987
KWC0009689	Megachile	gentilis	NULL	Morongo Valley	34.047	-116.581	USA	California	San Bernardino	787	NULL	NULL	NULL
KWC0009747	Megachile	gentilis	NULL	Mount San Jacinto	33.7475	-116.714	USA	California	Riverside	1656	16	Jun	1988
KWC0009748	Megachile	gentilis	NULL	Mount San Jacinto	33.7475	-116.714	USA	California	Riverside	1656	16	Jun	1988
KWC0009749	Megachile	gentilis	NULL	Mount San Jacinto	33.7475	-116.714	USA	California	Riverside	1656	16	Jun	1988
KWC0009750	Megachile	gentilis	NULL	Waterman Canyon	34.1783	-117.269	USA	California	Riverside	530	28	Apr	1989
KWC0009755	Megachile	onobrychidis	NULL	Las Barracas	25.9982	-112.199	Mexico	Baja California Sur	NULL	13	10	Jun	1984
KWC0009793	Megachile	onobrychidis	NULL	Mount San Jacinto	33.7475	-116.714	USA	California	Riverside	1656	23	May	1991
KWC0009838	Megachile	gentilis	NULL	Mount San Jacinto, Rd. 3S08 Vista Grande	33.8528	-116.787	USA	California	Riverside	1198	28	May	1997
KWC0009867	Megachile	gentilis	NULL	Mount San Jacinto	33.7475	-116.714	USA	California	Riverside	1656	10	Jun	1987
YOSE182499	Megachile	gentilis	NULL	El Portal, 1.1mi S Eagle Pk	37.6729	-119.792	USA	California	Mariposa	559	22	Jun	2006
YOSE190226	Megachile	gentilis	NULL	3.8 mi WbyN Wawona Dome	37.5749	-119.68	USA	California	Mariposa	1600	21	Jun	2006
YOSE190578	Megachile	gentilis	NULL	Yosem Vly, El Capitan Mdw	37.7232	-119.637	USA	California	Mariposa	1217	16	Aug	2006
YOSE190615	Megachile	gentilis	NULL	Yosem Vly, .9mi W Sentinel Pk	37.7301	-119.61	USA	California	Mariposa	1227	16	Aug	2006
YOSE190616	Megachile	gentilis	NULL	Yosem Vly, .9mi W Sentinel Pk	37.7301	-119.61	USA	California	Mariposa	1227	16	Aug	2006
YOSE190662	Megachile	gentilis	NULL	Yosem Vly, .9mi W Sentinel Pk	37.7301	-119.61	USA	California	Mariposa	1227	16	Aug	2006
YOSE190663	Megachile	gentilis	NULL	Yosem Vly, .9mi W Sentinel Pk	37.7301	-119.61	USA	California	Mariposa	1227	16	Aug	2006
YOSE190667	Megachile	gentilis	NULL	Yosem Vly, .9mi W Sentinel Pk	37.7301	-119.61	USA	California	Mariposa	1227	16	Aug	2006
YOSE190668	Megachile	gentilis	NULL	Yosem Vly, .9mi W Sentinel Pk	37.7301	-119.61	USA	California	Mariposa	1227	16	Aug	2006
YOSE190669	Megachile	gentilis	NULL	Yosem Vly, .9mi W Sentinel Pk	37.7301	-119.61	USA	California	Mariposa	1227	16	Aug	2006
YOSE190867	Megachile	gentilis	NULL	Yosem Vly, El Capitan Mdw	37.7232	-119.637	USA	California	Mariposa	1217	16	Aug	2006
YOSE190878	Megachile	gentilis	NULL	Yosem Vly, .9mi W Sentinel Pk	37.7301	-119.61	USA	California	Mariposa	1227	16	Aug	2006
YOSE190916	Megachile	gentilis	NULL	Yosem Vly, .9mi W Sentinel Pk	37.7301	-119.61	USA	California	Mariposa	1227	27	Aug	2006
YOSE190917	Megachile	gentilis	NULL	Yosem Vly, .9mi W Sentinel Pk	37.7301	-119.61	USA	California	Mariposa	1227	27	Aug	2006
YOSE190970	Megachile	gentilis	NULL	Yosem Vly, .9mi W Sentinel Pk	37.7301	-119.61	USA	California	Mariposa	1227	27	Aug	2006
YOSE190974	Megachile	gentilis	NULL	Yosem Vly, .9mi W Sentinel Pk	37.7301	-119.61	USA	California	Mariposa	1227	27	Aug	2006
YOSE190977	Megachile	gentilis	NULL	Yosem Vly, .9mi W Sentinel Pk	37.7301	-119.61	USA	California	Mariposa	1227	27	Aug	2006
YOSE191008	Megachile	gentilis	NULL	Yosem Vly, El Capitan Mdw	37.7232	-119.637	USA	California	Mariposa	1217	16	Aug	2006
YOSE192567	Megachile	gentilis	NULL	Merced Lk Tr, 1.9mi EbyN Bunnell Pt	37.7442	-119.434	USA	California	Mariposa	2187	29	Aug	2006
YOSE193949	Megachile	gentilis	NULL	Yosem Vly, El Capitan Mdw	37.7232	-119.637	USA	California	Mariposa	1217	12	Aug	2005
YOSE195424	Megachile	gentilis	NULL	Poopenaut Vly; 2.5 ESE Dam	37.9179	-119.819	USA	California	Tuolumne	1063	10	Sep	2006
YOSE195620	Megachile	gentilis	NULL	El Portal, 1.1mi S Eagle Pk	37.6729	-119.792	USA	California	Mariposa	559	1	Aug	2006
YOSE195779	Megachile	gentilis	NULL	Yosem Vly, .9mi W Sentinel Pk	37.7301	-119.61	USA	California	Mariposa	1227	18	Jul	2006
YOSE197136	Megachile	gentilis	NULL	3.8 mi WbyN Wawona Dome	37.5749	-119.68	USA	California	Mariposa	1600	21	Jun	2006
YOSE197514	Megachile	gentilis	NULL	1.8 mi SEbyE Ostrander Rocks	37.6768	-119.567	USA	California	Mariposa	2116	21	Aug	2006
YOSE197651	Megachile	gentilis	NULL	Merced Lk Tr, 1.9mi EbyN Bunnell Pt	37.7442	-119.434	USA	California	Mariposa	2187	29	Aug	2006
YOSE198352	Megachile	gentilis	NULL	Yosem Vly, El Capitan Mdw	37.7232	-119.637	USA	California	Mariposa	1217	2	Aug	2006
YOSE199337	Megachile	gentilis	NULL	Merced Lk Tr, 1.9mi EbyN Bunnell Pt	37.7442	-119.434	USA	California	Mariposa	2187	29	Aug	2006
YOSE199441	Megachile	gentilis	NULL	Merced Lk Tr, 1.9mi EbyN Bunnell Pt	37.7442	-119.434	USA	California	Mariposa	2187	29	Aug	2006
YOSE199443	Megachile	gentilis	NULL	Merced Lk Tr, 1.9mi EbyN Bunnell Pt	37.7442	-119.434	USA	California	Mariposa	2187	29	Aug	2006
YOSE199445	Megachile	gentilis	NULL	Merced Lk Tr, 1.9mi EbyN Bunnell Pt	37.7442	-119.434	USA	California	Mariposa	2187	29	Aug	2006
YOSE200588	Megachile	gentilis	NULL	1mi NWbyW Elephant Rock	37.7226	-119.731	USA	California	Mariposa	1591	30	Jul	2006

## Sheet: gentilis lat lon
Expr1	GenusName	Species	Subspecies	DecimalLat	DecimalLon
1	Megachile	gentilis	NULL	20.6214	-105.226
1	Megachile	gentilis	NULL	25.9028	-97.4971
2	Megachile	gentilis	NULL	25.9982	-112.199
1	Megachile	gentilis	NULL	26.0767	-108.727
1	Megachile	gentilis	NULL	26.1728	-98.3822
1	Megachile	gentilis	NULL	26.8333	-102.05
2	Megachile	gentilis	NULL	27.0185	-108.935
1	Megachile	gentilis	NULL	27.0672	-108.725
1	Megachile	gentilis	NULL	27.0772	-109.453
11	Megachile	gentilis	NULL	27.9235	-110.892
1	Megachile	gentilis	NULL	30.6271	-110.962
1	Megachile	gentilis	NULL	31.35	-109.49
5	Megachile	gentilis	NULL	31.3883	-111.094
1	Megachile	gentilis	NULL	31.3938	-111.09
1	Megachile	gentilis	NULL	31.3981	-111.089
1	Megachile	gentilis	NULL	31.4092	-111.085
2	Megachile	gentilis	NULL	31.42	-111
2	Megachile	gentilis	NULL	31.43	-111.18
2	Megachile	gentilis	NULL	31.4674	-111.234
2	Megachile	gentilis	NULL	31.47	-111.27
1	Megachile	gentilis	NULL	31.5024	-110.809
1	Megachile	gentilis	NULL	31.6223	-109.086
3	Megachile	gentilis	NULL	31.8017	-110.807
3	Megachile	gentilis	NULL	31.8443	-110.359
2	Megachile	gentilis	NULL	31.8815	-110.674
1	Megachile	gentilis	NULL	31.8825	-109.206
2	Megachile	gentilis	NULL	31.9054	-110.217
1	Megachile	gentilis	NULL	32.1007	-104.621
2	Megachile	gentilis	NULL	32.1152	-104.568
1	Megachile	gentilis	NULL	32.1615	-104.449
1	Megachile	gentilis	NULL	32.1669	-104.439
1	Megachile	gentilis	NULL	32.2043	-110.886
1	Megachile	gentilis	NULL	32.22	-110.92
2	Megachile	gentilis	NULL	33.0482	-116.569
1	Megachile	gentilis	NULL	33.0541	-111.379
17	Megachile	gentilis	NULL	33.0804	-116.602
1	Megachile	gentilis	NULL	33.1994	-116.709
1	Megachile	gentilis	NULL	33.2258	-116.464
1	Megachile	gentilis	NULL	33.2878	-111.104
2	Megachile	gentilis	NULL	33.3347	-116.823
8	Megachile	gentilis	NULL	33.3474	-116.835
1	Megachile	gentilis	NULL	33.3653	-117.077
4	Megachile	gentilis	NULL	33.3847	-116.783
1	Megachile	gentilis	NULL	33.3948	-116.772
11	Megachile	gentilis	NULL	33.6589	-117.411
1	Megachile	gentilis	NULL	33.6892	-117.18
1	Megachile	gentilis	NULL	33.7153	-116.72
1	Megachile	gentilis	NULL	33.7396	-116.895
4	Megachile	gentilis	NULL	33.7475	-116.714
1	Megachile	gentilis	NULL	33.8052	-116.778
1	Megachile	gentilis	NULL	33.8528	-116.787
3	Megachile	gentilis	NULL	34.0174	-117.509
1	Megachile	gentilis	NULL	34.0344	-117.006
2	Megachile	gentilis	NULL	34.047	-116.581
1	Megachile	gentilis	NULL	34.0512	-116.948
1	Megachile	gentilis	NULL	34.1561	-116.496
1	Megachile	gentilis	NULL	34.1625	-112.85
1	Megachile	gentilis	NULL	34.174	-116.875
7	Megachile	gentilis	NULL	34.1745	-117.99
1	Megachile	gentilis	NULL	34.1783	-117.269
1	Megachile	gentilis	NULL	34.19	-116.914
1	Megachile	gentilis	NULL	34.2242	-118.24
1	Megachile	gentilis	NULL	34.2511	-118.15
1	Megachile	gentilis	NULL	34.3538	-117.877
1	Megachile	gentilis	NULL	34.3545	-117.878
1	Megachile	gentilis	NULL	34.5029	-99.1409
11	Megachile	gentilis	NULL	34.5296	-120.056
5	Megachile	gentilis	NULL	34.5336	-120.062
2	Megachile	gentilis	NULL	34.8155	-119.099
2	Megachile	gentilis	NULL	34.8187	-118.891
1	Megachile	gentilis	NULL	36.1514	-115.573
1	Megachile	gentilis	NULL	36.5058	-121.191
1	Megachile	gentilis	NULL	36.5891	-118.226
1	Megachile	gentilis	NULL	36.6074	-120.189
1	Megachile	gentilis	NULL	37.0861	-119.466
2	Megachile	gentilis	NULL	37.1075	-119.502
1	Megachile	gentilis	NULL	37.1392	-114.025
1	Megachile	gentilis	NULL	37.3996	-121.8
1	Megachile	gentilis	NULL	37.485	-119.965
2	Megachile	gentilis	NULL	37.5749	-119.68
1	Megachile	gentilis	NULL	37.6727	-119.79
5	Megachile	gentilis	NULL	37.6729	-119.792
1	Megachile	gentilis	NULL	37.6768	-119.567
3	Megachile	gentilis	NULL	37.683	-119.791
1	Megachile	gentilis	NULL	37.7169	-119.659
1	Megachile	gentilis	NULL	37.7226	-119.731
12	Megachile	gentilis	NULL	37.7232	-119.637
25	Megachile	gentilis	NULL	37.7301	-119.61
6	Megachile	gentilis	NULL	37.7442	-119.434
1	Megachile	gentilis	NULL	37.9179	-119.819
2	Megachile	gentilis	NULL	37.934	-119.8
2	Megachile	gentilis	NULL	37.9594	-119.779
1	Megachile	gentilis	NULL	38.4288	-119.998
1	Megachile	gentilis	NULL	38.5399	-121.752
11	Megachile	gentilis	NULL	38.5446	-121.739
1	Megachile	gentilis	NULL	38.8559	-110.46
1	Megachile	gentilis	NULL	40.9011	-122.772
1	Megachile	gentilis	NULL	41.5998	-123.659

## Sheet: Onobrychidis lat lon
1	40.504	-123.992
1	45.5229	-122.99
2	40.7034	-122.95
1	40.7223	-122.93
2	38.6123	-122.869
1	39.7269	-122.842
4	38.5776	-122.45
6	41.1835	-122.289
1	37.4274	-122.17
1	37.8816	-121.914
3	38.5446	-121.739
1	38.5442	-121.739
2	38.05	-121.73
1	36.5213	-121.222
1	36.509	-121.129
2	44.52	-121.08
1	38.8966	-121.077
1	42.4053	-121.06
1	38.5001	-120.651
1	39.3298	-120.183
1	39.5182	-119.989
1	37.605	-119.966
4	39.5256	-119.939
1	37.796	-119.861
3	37.6729	-119.792
1	37.6776	-119.791
6	37.7024	-119.751
1	37.7027	-119.743
1	38.8727	-119.684
8	37.7232	-119.637
2	37.7301	-119.61
1	37.7348	-119.51
1	35.0588	-119.401
1	37.7104	-119.366
34	46.3238	-119.32
1	46.3514	-119.315
1	38.9858	-119.162
3	34.8187	-118.891
1	36.5642	-118.773
1	45.6594	-118.732
46	45.639	-118.685
19	45.6704	-118.684
1	37.5563	-118.678
1	37.4127	-118.519
2	37.1284	-118.422
3	46.6175	-118.352
2	46.0627	-118.342
22	46.0775	-118.339
2	34.2728	-118.315
1	36.5907	-118.231
2	36.8028	-118.199
1	36.7035	-118.128
1	36.6	-118.06
6	46.6238	-117.795
2	41.4935	-117.535
4	34.0174	-117.509
1	40.9533	-117.488
1	34.3159	-117.465
1	33.976	-117.325
4	44.3513	-117.267
1	46.822	-117.242
3	46.5832	-117.214
3	46.8258	-117.208
1	33.6892	-117.18
8	43.74	-117.07
1	43.65	-117.06
1	34.0336	-117.043
1	34.0153	-117.011
1	46.7088	-116.932
1	47.5976	-116.888
1	43.5419	-116.799
2	33.7475	-116.714
3	43.7068	-116.62
8	34.047	-116.581
2	33.5667	-116.528
1	32.8247	-116.504
2	33.2258	-116.464
3	43.5314	-116.234
1	36.2083	-115.983
1	43.4179	-115.901
1	36.1667	-115.579
1	36.7361	-114.22
1	37.7826	-114.217
1	38.0247	-114.187
2	36.4041	-114.093
1	39.45	-113.98
1	42.064	-113.507
1	37.17	-113.28
1	37.3536	-113.115
7	37.3404	-113.106
10	37.3408	-113.103
3	37.3399	-113.101
3	37.3459	-113.092
10	37.3494	-113.091
1	40.4007	-113.091
2	37.1716	-113.081
4	40.2779	-113.007
1	37.2131	-112.996
1	37.206	-112.978
1	37.266	-112.949
1	40.1774	-112.922
1	37.2694	-112.917
2	37.1774	-112.916
4	37.2936	-112.915
23	37.268	-112.91
1	37.2953	-112.909
2	37.207	-112.896
2	40.225	-112.833
3	42.2183	-112.712
2	41.9636	-112.709
2	42.0163	-112.695
1	39.3306	-112.667
1	42.1619	-112.654
1	39.38	-112.63
17	39.35	-112.57
2	42.0749	-112.542
2	41.61	-112.54
1	39.4009	-112.537
1	43.5519	-112.484
8	41.7961	-112.444
20	42.3452	-112.444
3	41.2	-112.42
2	39.0866	-112.409
1	39.2156	-112.408
1	43.1905	-112.345
2	38.9971	-112.326
1	38.9776	-112.324
2	39.2083	-112.317
1	41.6508	-112.301
3	40.61	-112.3
1	40.5308	-112.297
1	39.0546	-112.29
1	39.53	-112.28
1	40.7014	-112.247
1	41.9442	-112.216
1	25.9982	-112.199
1	41.491	-112.197
1	41.71	-112.16
2	41.8756	-112.143
2	42.4285	-112.124
2	42.1194	-112.115
1	41.5084	-112.109
2	41.77	-112.09
1	37.6253	-112.081
1	41.8356	-112.002
1	37.8321	-111.991
1	41.8628	-111.99
7	41.7692	-111.981
1	41.8972	-111.978
1	41.71	-111.977
1	41.38	-111.97
3	38.0114	-111.965
6	41.9756	-111.953
1	41.9178	-111.942
4	41.5193	-111.941
1	41.7875	-111.929
1	41.7456	-111.929
2	40.9947	-111.896
2	41.8611	-111.895
3	41.6242	-111.873
1	41.91	-111.87
1	39.6452	-111.87
8	42.2338	-111.862
1	42.0658	-111.838
1	41.7355	-111.834
1	41.7196	-111.833
1	41.8383	-111.832
3	41.6329	-111.831
2	41.4786	-111.831
16	41.73	-111.83
4	41.4747	-111.829
1	40.7606	-111.817
4	41.7675	-111.804
84	41.7675	-111.781
1	41.5195	-111.77
1	42.0959	-111.761
3	41.7556	-111.717
1	40.2516	-111.63
1	39.55	-111.5
1	37.7758	-111.418
1	41.9776	-111.402
2	37.8558	-111.353
2	38.2903	-111.28
1	38.2864	-111.244
2	31.3883	-111.094
1	32.22	-110.92
2	32.2217	-110.885
1	32.2192	-110.826
1	31.4823	-110.817
1	31.5024	-110.809
1	31.8017	-110.807
2	37.5335	-110.734
1	43.83	-110.7
2	37.8511	-110.665
1	38.5167	-110.433
35	38.8633	-110.382
2	32.2528	-109.831
1	31.9429	-109.792
2	40.4556	-109.528
1	32.0027	-109.356
1	39.9811	-109.214
33	40.0159	-109.18
1	40.0211	-109.177
3	27.0185	-108.935
1	43.02	-108.37
1	43.23	-108.1
1	34.3501	-106.884
1	31.2959	-106.5
1	43.7317	-105.474
1	31.5478	-104.851
1	32.1669	-104.439
1	29.3403	-103.256
1	29.4056	-103.188
1	20.4715	-98.6684
4	30.82	-90.4
1	30.84	-90.39
